# Supplementary material for: Revision of the Afrotropical species of the hover fly genus Mesembrius Rondani (Diptera, Syrphidae) using morphological and molecular data
Source: Zookeys. 2021 Jun 21;1046:1–141. doi: 10.3897/zookeys.1046.57052 (PMC8238928; doi:10.3897/zookeys.1046.57052)
Supplement: XML Treatment for Mesembrius caffer [file zookeys.1046.57052-treatment3.xml]

<!DOCTYPE tp:taxon-treatment
  PUBLIC "-//TaxonX//DTD Taxonomic Treatment Publishing DTD v0 20100105//EN" "tax-treatment-NSO.dtd">
<tp:taxon-treatment xmlns:tp="http://www.plazi.org/taxpub"><tp:treatment-meta><kwd-group><label>Taxon classification</label><kwd><named-content xmlns:xlink="http://www.w3.org/1999/xlink" content-type="kingdom">Animalia</named-content></kwd><kwd><named-content xmlns:xlink="http://www.w3.org/1999/xlink" content-type="order">Diptera</named-content></kwd><kwd><named-content xmlns:xlink="http://www.w3.org/1999/xlink" content-type="family">Syrphidae</named-content></kwd></kwd-group><mixed-citation publication-type="journal"><person-group><name><surname>Jordaens</surname><given-names>Kurt</given-names></name><name><surname>Goergen</surname><given-names>Georg</given-names></name><name><surname>Skevington</surname><given-names>Jeffrey H.</given-names></name><name><surname>Kelso</surname><given-names>Scott</given-names></name><name><surname>Meyer</surname><given-names>Marc De</given-names></name></person-group><article-title>Revision of the Afrotropical species of the hover fly genus <italic><tp:taxon-name><tp:taxon-name-part taxon-name-part-type="genus" reg="Mesembrius">Mesembrius</tp:taxon-name-part></tp:taxon-name></italic> Rondani (<tp:taxon-name><tp:taxon-name-part taxon-name-part-type="order">Diptera</tp:taxon-name-part></tp:taxon-name>, <tp:taxon-name><tp:taxon-name-part taxon-name-part-type="family">Syrphidae</tp:taxon-name-part></tp:taxon-name>) using morphological and molecular data</article-title><source>Zookeys</source><day>21</day><month>6</month><year>2021</year><volume>1046</volume><fpage>1</fpage><lpage>141</lpage><pub-id pub-id-type="doi">10.3897/zookeys.1046.57052</pub-id></mixed-citation></tp:treatment-meta><tp:nomenclature><tp:taxon-name><object-id xmlns:xlink="http://www.w3.org/1999/xlink" content-type="arpha" xlink:type="simple">243A5D3A-DB20-5ECF-9714-BB61D130610A</object-id>
              <tp:taxon-name-part taxon-name-part-type="genus" reg="Mesembrius">Mesembrius</tp:taxon-name-part>
              <tp:taxon-name-part taxon-name-part-type="species" reg="caffer">caffer</tp:taxon-name-part>
            </tp:taxon-name><tp:taxon-authority>(Loew, 1858)</tp:taxon-authority><xref ref-type="fig" rid="F1">Figs 1</xref><xref ref-type="fig" rid="F2">, 4</xref><xref ref-type="fig" rid="F3">, 5–6</xref><xref ref-type="fig" rid="F14">, 27–28</xref><xref ref-type="fig" rid="F15">, 29</xref><xref ref-type="fig" rid="F24">, 47–49</xref><xref ref-type="fig" rid="F31">, 84–86</xref><xref ref-type="fig" rid="F35">, 107–109</xref><xref ref-type="fig" rid="F39">, 128</xref><xref ref-type="fig" rid="F50">, 175</xref><xref ref-type="fig" rid="F51">, 178</xref><xref ref-type="fig" rid="F52">, 182</xref><xref ref-type="fig" rid="F55">, 195</xref><xref ref-type="fig" rid="F55">, 196</xref><xref ref-type="fig" rid="F58">, 206–208</xref><tp:nomenclature-citation-list><tp:nomenclature-citation><tp:taxon-name>
                  <tp:taxon-name-part taxon-name-part-type="genus" reg="Helophilus">Helophilus</tp:taxon-name-part> <tp:taxon-name-part taxon-name-part-type="species" reg="caffer">caffer</tp:taxon-name-part></tp:taxon-name><comment>Loew, 1858: 380.</comment></tp:nomenclature-citation><tp:nomenclature-citation><tp:taxon-name>
                  <tp:taxon-name-part taxon-name-part-type="genus" reg="Helophilus">Helophilus</tp:taxon-name-part> <tp:taxon-name-part taxon-name-part-type="species" reg="caffer">caffer</tp:taxon-name-part></tp:taxon-name><comment>– <xref ref-type="bibr" rid="B39">Loew (1860)</xref>: 384 – <xref ref-type="bibr" rid="B32">Karsch (1888)</xref>: 381 – <xref ref-type="bibr" rid="B25">Hervé-Bazin (1914a)</xref>: 297.</comment></tp:nomenclature-citation><tp:nomenclature-citation><tp:taxon-name>
                  <tp:taxon-name-part taxon-name-part-type="genus" reg="Helophilus">Helophilus</tp:taxon-name-part> (<tp:taxon-name-part taxon-name-part-type="subgenus" reg="Tubifera">Tubifera</tp:taxon-name-part>) <tp:taxon-name-part taxon-name-part-type="species" reg="caffer">caffer</tp:taxon-name-part></tp:taxon-name><comment>– <xref ref-type="bibr" rid="B26">Hervé-Bazin (1914b)</xref>: 103.</comment></tp:nomenclature-citation><tp:nomenclature-citation><tp:taxon-name>
                  <tp:taxon-name-part taxon-name-part-type="genus" reg="Tubifera">Tubifera</tp:taxon-name-part> <tp:taxon-name-part taxon-name-part-type="species" reg="caffra">caffra</tp:taxon-name-part></tp:taxon-name><comment>– <xref ref-type="bibr" rid="B35">Kertész (1910)</xref>: 250.</comment></tp:nomenclature-citation><tp:nomenclature-citation><tp:taxon-name>
                  <tp:taxon-name-part taxon-name-part-type="genus" reg="Mesembrius">Mesembrius</tp:taxon-name-part> <tp:taxon-name-part taxon-name-part-type="species" reg="caffer">caffer</tp:taxon-name-part></tp:taxon-name><comment>– <xref ref-type="bibr" rid="B49">Smith and Vockeroth (1980)</xref>: 504.</comment></tp:nomenclature-citation><tp:nomenclature-citation><tp:taxon-name>
                  <tp:taxon-name-part taxon-name-part-type="genus" reg="Mesembrius">Mesembrius</tp:taxon-name-part> <tp:taxon-name-part taxon-name-part-type="species" reg="mediopectinatus">mediopectinatus</tp:taxon-name-part></tp:taxon-name><comment>Szilády, 1942: 97. Syn. by <xref ref-type="bibr" rid="B49">Smith and Vockeroth (1980)</xref>: 504.</comment></tp:nomenclature-citation><tp:nomenclature-citation><tp:taxon-name>
                  <tp:taxon-name-part taxon-name-part-type="genus" reg="Mesembrius">Mesembrius</tp:taxon-name-part> <tp:taxon-name-part taxon-name-part-type="species" reg="ctenifera">ctenifera</tp:taxon-name-part></tp:taxon-name><comment>Hull, 1941: 333. syn. nov.</comment></tp:nomenclature-citation><tp:nomenclature-citation><tp:taxon-name>
                  <tp:taxon-name-part taxon-name-part-type="genus" reg="Mesembrius">Mesembrius</tp:taxon-name-part> <tp:taxon-name-part taxon-name-part-type="species" reg="ctenifera">ctenifera</tp:taxon-name-part></tp:taxon-name><comment>– <xref ref-type="bibr" rid="B34">Keiser (1971)</xref>: 261.</comment></tp:nomenclature-citation><tp:nomenclature-citation><tp:taxon-name>
                  <tp:taxon-name-part taxon-name-part-type="genus" reg="Mesembrius">Mesembrius</tp:taxon-name-part> <tp:taxon-name-part taxon-name-part-type="species" reg="ctenifer">ctenifer</tp:taxon-name-part></tp:taxon-name><comment>– <xref ref-type="bibr" rid="B49">Smith and Vockeroth (1980)</xref>: 504.</comment></tp:nomenclature-citation></tp:nomenclature-citation-list></tp:nomenclature><tp:treatment-sec sec-type="Differential diagnosis" id="SECID0E16AI"><title>Differential diagnosis.</title><p><italic><tp:taxon-name><tp:taxon-name-part taxon-name-part-type="genus" reg="Mesembrius">Mesembrius</tp:taxon-name-part> <tp:taxon-name-part taxon-name-part-type="species" reg="caffer">caffer</tp:taxon-name-part></tp:taxon-name></italic> males lack an apical pile brush on the profemur and have an unmodified metatibia. The metafemur is entirely covered with long, thin yellow pile, but lacks pile in the anteroventral and ventral proximal 1/4. The posteroventral proximal 1/4 has a comb of long yellow or black pile and the remainder of the posteroventral side has a comb of shorter, black pile. The maculae on tergite II are very large and rounded so that black markings have an hourglass shape; the posterior black marking is narrower than the anterior black marking. It can be distinguished from any other male by the bare anteroventral proximal area of the metafemur and the thick comb of yellow or black pile on the proximal end posteroventrally. Females have a frons which is pale pilose on the ventral half. Females of the spined morph (see description below) differ from females of all other species with pale pile on the ventral half of the frons (except from <italic><tp:taxon-name><tp:taxon-name-part taxon-name-part-type="genus" reg="Mesembrius">M.</tp:taxon-name-part> <tp:taxon-name-part taxon-name-part-type="species" reg="capensis">capensis</tp:taxon-name-part></tp:taxon-name></italic>) in tergite II which has a yellow fascia (a pair of yellow maculae in other species). It differs from the female of <italic><tp:taxon-name><tp:taxon-name-part taxon-name-part-type="genus" reg="Mesembrius">M.</tp:taxon-name-part> <tp:taxon-name-part taxon-name-part-type="species" reg="capensis">capensis</tp:taxon-name-part></tp:taxon-name></italic> in the mesotibia which has conspicuous black pile in the ventral distal half (inconspicuous in <italic><tp:taxon-name><tp:taxon-name-part taxon-name-part-type="genus" reg="Mesembrius">M.</tp:taxon-name-part> <tp:taxon-name-part taxon-name-part-type="species" reg="capensis">capensis</tp:taxon-name-part></tp:taxon-name></italic>) and the absence of thick, black spines at the distal ventral end (present in <italic><tp:taxon-name><tp:taxon-name-part taxon-name-part-type="genus" reg="Mesembrius">M.</tp:taxon-name-part> <tp:taxon-name-part taxon-name-part-type="species" reg="capensis">capensis</tp:taxon-name-part></tp:taxon-name></italic>). Females of the nominal morph have a pair of yellow maculae on tergite II (fascia in the spined morph of <italic><tp:taxon-name><tp:taxon-name-part taxon-name-part-type="genus" reg="Mesembrius">M.</tp:taxon-name-part> <tp:taxon-name-part taxon-name-part-type="species" reg="caffer">caffer</tp:taxon-name-part></tp:taxon-name></italic> and in <italic><tp:taxon-name><tp:taxon-name-part taxon-name-part-type="genus" reg="Mesembrius">M.</tp:taxon-name-part> <tp:taxon-name-part taxon-name-part-type="species" reg="capensis">capensis</tp:taxon-name-part></tp:taxon-name></italic>). Pro- and mesofemur are dark brown to black (yellow-brown in <italic><tp:taxon-name><tp:taxon-name-part taxon-name-part-type="genus" reg="Mesembrius">M.</tp:taxon-name-part> <tp:taxon-name-part taxon-name-part-type="species" reg="senegalensis">senegalensis</tp:taxon-name-part></tp:taxon-name></italic>), the metafemur lacks a ventral medial swelling (present in <italic><tp:taxon-name><tp:taxon-name-part taxon-name-part-type="genus" reg="Mesembrius">M.</tp:taxon-name-part> <tp:taxon-name-part taxon-name-part-type="species" reg="minor">minor</tp:taxon-name-part></tp:taxon-name></italic>), the face is not markedly produced downwards (produced downwards in <italic><tp:taxon-name><tp:taxon-name-part taxon-name-part-type="genus" reg="Mesembrius">M.</tp:taxon-name-part> <tp:taxon-name-part taxon-name-part-type="species" reg="vockerothi">vockerothi</tp:taxon-name-part></tp:taxon-name></italic> sp. nov.) and the mesofemur has very sparse and short black pile on the distal end ventrally (long black pile in <italic><tp:taxon-name><tp:taxon-name-part taxon-name-part-type="genus" reg="Mesembrius">M.</tp:taxon-name-part> <tp:taxon-name-part taxon-name-part-type="species" reg="strigilatus">strigilatus</tp:taxon-name-part></tp:taxon-name></italic>).</p></tp:treatment-sec><tp:treatment-sec sec-type="material" id="SECID0EZDBI"><title>Examined material.</title><p><italic><tp:taxon-name><tp:taxon-name-part taxon-name-part-type="genus" reg="Helophilus">Helophilus</tp:taxon-name-part> <tp:taxon-name-part taxon-name-part-type="species" reg="caffer">caffer</tp:taxon-name-part></tp:taxon-name></italic> Loew: Lectotype (hereby designated), male, “<tp:taxon-name><tp:taxon-name-part taxon-name-part-type="genus" reg="Helophilus">Helophilus</tp:taxon-name-part></tp:taxon-name> // <tp:taxon-name><tp:taxon-name-part taxon-name-part-type="genus" reg="Helophilus"/><tp:taxon-name-part taxon-name-part-type="species" reg="caffer">caffer</tp:taxon-name-part></tp:taxon-name> // ♂” “206” “207” “Loan // 575/99” “NHRS-BYWS // 000002618” [<named-content xmlns:xlink="http://www.w3.org/1999/xlink" content-type="dwc:institutional_code" xlink:type="simple">NRMS</named-content>]. <italic><tp:taxon-name><tp:taxon-name-part taxon-name-part-type="genus" reg="Helophilus">Helophilus</tp:taxon-name-part> <tp:taxon-name-part taxon-name-part-type="species" reg="caffer">caffer</tp:taxon-name-part></tp:taxon-name></italic> Loew: Paralectotype, female, “<tp:taxon-name><tp:taxon-name-part taxon-name-part-type="genus" reg="Helophilus">Helophilus</tp:taxon-name-part></tp:taxon-name> // <tp:taxon-name><tp:taxon-name-part taxon-name-part-type="genus" reg="Helophilus"/><tp:taxon-name-part taxon-name-part-type="species" reg="caffer">caffer</tp:taxon-name-part></tp:taxon-name> // ♀” “206” “Loan // 575/99” “NHRS-BYWS // 000002617” [<named-content xmlns:xlink="http://www.w3.org/1999/xlink" content-type="dwc:institutional_code" xlink:type="simple">NRMS</named-content>].</p><p><italic><tp:taxon-name><tp:taxon-name-part taxon-name-part-type="genus" reg="Mesembrius">Mesembrius</tp:taxon-name-part> <tp:taxon-name-part taxon-name-part-type="species" reg="ctenifera">ctenifera</tp:taxon-name-part></tp:taxon-name></italic> Hull: Holotype, male, “<tp:taxon-name><tp:taxon-name-part taxon-name-part-type="genus" reg="Mesembrius">Mesembrius</tp:taxon-name-part></tp:taxon-name> // <tp:taxon-name><tp:taxon-name-part taxon-name-part-type="genus" reg="Mesembrius"/><tp:taxon-name-part taxon-name-part-type="species" reg="ctenifera">ctenifera</tp:taxon-name-part></tp:taxon-name> // Hull n. sp.” “TYPE 6596 // <tp:taxon-name><tp:taxon-name-part taxon-name-part-type="genus" reg="Mesembrius">Mesembrius</tp:taxon-name-part></tp:taxon-name> // <tp:taxon-name><tp:taxon-name-part taxon-name-part-type="genus" reg="Mesembrius"/><tp:taxon-name-part taxon-name-part-type="species" reg="ctenifera">ctenifera</tp:taxon-name-part></tp:taxon-name> // F.M. Hull” “Oriental forest // Fanovana Dist. // Fianarantsoa // Madagascar” “1-V, 1937. // (C. Lamberton)” [<named-content xmlns:xlink="http://www.w3.org/1999/xlink" content-type="dwc:institutional_code" xlink:type="simple">ANSP</named-content>].</p><p><italic><tp:taxon-name><tp:taxon-name-part taxon-name-part-type="genus" reg="Mesembrius">Mesembrius</tp:taxon-name-part> <tp:taxon-name-part taxon-name-part-type="species" reg="ctenifera">ctenifera</tp:taxon-name-part></tp:taxon-name></italic> Hull: Allotype, female, “Allotype ♀ // <tp:taxon-name><tp:taxon-name-part taxon-name-part-type="genus" reg="Mesembrius">Mesembrius</tp:taxon-name-part></tp:taxon-name> // <tp:taxon-name><tp:taxon-name-part taxon-name-part-type="genus" reg="Mesembrius"/><tp:taxon-name-part taxon-name-part-type="species" reg="ctenifera">ctenifera</tp:taxon-name-part></tp:taxon-name> // F.M. Hull” “Oriental forest // Fanovana, Dist. // Fianarantsoa // Madagascar” [<named-content xmlns:xlink="http://www.w3.org/1999/xlink" content-type="dwc:institutional_code" xlink:type="simple">ANSP</named-content>].</p></tp:treatment-sec><tp:treatment-sec sec-type="material" id="SECID0EOIBI"><title>Other material</title><p><bold>(nominal morph; see below).</bold> Burundi • 1♀; Bujumbura; 20 Feb 2017; G. Goergen leg.; <named-content xmlns:xlink="http://www.w3.org/1999/xlink" content-type="dwc:institutional_code" xlink:type="simple">IITA</named-content>. Cameroon • 1♀; Maroua, Meskina; 23 May 2018; M. Azo’o Ela leg.; <abbrev xmlns:xlink="http://www.w3.org/1999/xlink" content-type="institution" xlink:title="Michelson Azo’o Ela Personal Collection, Maroua, Cameroon" id="ABBRID0E2IBI" xlink:type="simple">MAPC</abbrev>. Democratic Republic of the Congo • 1♂, ?Adu; 8 Apr 1955; collector unknown; <named-content xmlns:xlink="http://www.w3.org/1999/xlink" content-type="dwc:institutional_code" xlink:type="simple">KMMA</named-content> • 1♀; Coquilhatville [= Mbandaka], Bamania, Equateur; 21 Jul 1924; J. Bequaert leg.; <named-content xmlns:xlink="http://www.w3.org/1999/xlink" content-type="dwc:institutional_code" xlink:type="simple">KMMA</named-content> • 1♂; Bambesa, Bas-Uélé; Dec 1933; H.J Brédo leg.; <named-content xmlns:xlink="http://www.w3.org/1999/xlink" content-type="dwc:institutional_code" xlink:type="simple">KMMA</named-content> • 1♀; Barumbu, Léopoldville [= Kinshasa]; 15 Oct 1910; Dr. Bequaert leg.; <named-content xmlns:xlink="http://www.w3.org/1999/xlink" content-type="dwc:institutional_code" xlink:type="simple">KMMA</named-content> • 1♀; Boma; 15 Jul 1920; H. Schouteden leg.; <named-content xmlns:xlink="http://www.w3.org/1999/xlink" content-type="dwc:institutional_code" xlink:type="simple">KMMA</named-content> • 1♀; Bondo, Bas-Uélé; J.J. Rodhain leg.; <named-content xmlns:xlink="http://www.w3.org/1999/xlink" content-type="dwc:institutional_code" xlink:type="simple">KMMA</named-content> • 1♂; Bukama, Haut-Lomami; 28 Mar 1911; J. Bequaert leg.; <named-content xmlns:xlink="http://www.w3.org/1999/xlink" content-type="dwc:institutional_code" xlink:type="simple">KMMA</named-content> • 1♀; Bukama, Haut-Lomami; 24 May 1911; J. Bequaert leg.; <named-content xmlns:xlink="http://www.w3.org/1999/xlink" content-type="dwc:institutional_code" xlink:type="simple">KMMA</named-content> • 1♀; Bunia, Ituri; 1938; P. Lefèvre leg.; <named-content xmlns:xlink="http://www.w3.org/1999/xlink" content-type="dwc:institutional_code" xlink:type="simple">KMMA</named-content> • 3♂♂ 3♀♀; Faradje, Haut-Uélé; Nov 1912; Lang and Chapin leg.; <named-content xmlns:xlink="http://www.w3.org/1999/xlink" content-type="dwc:institutional_code" xlink:type="simple">KMMA</named-content> • 4♂♂; Garamba, Haut-Uélé; Jun–Jul 1912; Lang and Chapin leg.; <named-content xmlns:xlink="http://www.w3.org/1999/xlink" content-type="dwc:institutional_code" xlink:type="simple">KMMA</named-content> • 2♀♀; Kalemie; 1–20 Jan 1919; R. Mayné leg.; <named-content xmlns:xlink="http://www.w3.org/1999/xlink" content-type="dwc:institutional_code" xlink:type="simple">KMMA</named-content> • 1♂; Kasenyi, Lac Albert, Ituri; 15 May 1935; H.J. Brédo leg.; <named-content xmlns:xlink="http://www.w3.org/1999/xlink" content-type="dwc:institutional_code" xlink:type="simple">KMMA</named-content> • 1♀; Kasongo, Maniema; date unknown; Dr. Pons leg.; <named-content xmlns:xlink="http://www.w3.org/1999/xlink" content-type="dwc:institutional_code" xlink:type="simple">KMMA</named-content> • 1♂; Kasonsero, Ituri; 17 Jul 1914, J. Bequaert; <named-content xmlns:xlink="http://www.w3.org/1999/xlink" content-type="dwc:institutional_code" xlink:type="simple">KMMA</named-content> • 1♂ 1♀; Stanleyville [= Kisangani], Tshopo; Mar 1915; Lang and Chapin leg.; <named-content xmlns:xlink="http://www.w3.org/1999/xlink" content-type="dwc:institutional_code" xlink:type="simple">KMMA</named-content> • 1♂; Komi, Sankuru; May 1930; J. Ghesquière leg.; <named-content xmlns:xlink="http://www.w3.org/1999/xlink" content-type="dwc:institutional_code" xlink:type="simple">KMMA</named-content> • 1♂; N’Gwese, Lac Kivu; date unknown; Carlier leg.; <named-content xmlns:xlink="http://www.w3.org/1999/xlink" content-type="dwc:institutional_code" xlink:type="simple">KMMA</named-content> • 1♂; Elisabethville [= Lubumbashi], Haut-Katanga; 3 Jun 1920; M. Bequaert leg.; <named-content xmlns:xlink="http://www.w3.org/1999/xlink" content-type="dwc:institutional_code" xlink:type="simple">KMMA</named-content> • 1♀; Elisabethville [= Lubumbashi], Haut-Katanga; Dec 1925; Van Sackeghem leg.; <named-content xmlns:xlink="http://www.w3.org/1999/xlink" content-type="dwc:institutional_code" xlink:type="simple">KMMA</named-content>; 1♂; Elisabethville [= Lubumbashi], Haut-Katanga; Jan1933; M. Bequaert leg.; <named-content xmlns:xlink="http://www.w3.org/1999/xlink" content-type="dwc:institutional_code" xlink:type="simple">RMNH</named-content> • 1♀; Elisabethville [= Lubumbashi], Haut-Katanga; 16 Nov 1921; M. Bequaert leg.; <named-content xmlns:xlink="http://www.w3.org/1999/xlink" content-type="dwc:institutional_code" xlink:type="simple">RMNH</named-content> • 1♀; Elisabethville [= Lubumbashi], Haut-Katanga; 9 May 1920; M. Bequaert leg.; <named-content xmlns:xlink="http://www.w3.org/1999/xlink" content-type="dwc:institutional_code" xlink:type="simple">RMNH</named-content> • 1♂; Faradje, Ituri; 11 Apr 1930; A. Collart leg.; <named-content xmlns:xlink="http://www.w3.org/1999/xlink" content-type="dwc:institutional_code" xlink:type="simple">KMMA</named-content> • 1♀; Malima; 14 Oct 1910; J. Bequaert leg.; <named-content xmlns:xlink="http://www.w3.org/1999/xlink" content-type="dwc:institutional_code" xlink:type="simple">KMMA</named-content> • 1♀; Mayumbe, Luki; 1924; L. Pieters leg.; <named-content xmlns:xlink="http://www.w3.org/1999/xlink" content-type="dwc:institutional_code" xlink:type="simple">KMMA</named-content> • 1♀; Nyangwe, Maniema; 13 Dec 1910; Dr. Bequaert leg.; <named-content xmlns:xlink="http://www.w3.org/1999/xlink" content-type="dwc:institutional_code" xlink:type="simple">KMMA</named-content> • 1♀; Nyangwe, Maniema; 19 Nov 1910; Dr. Bequaert leg.; <named-content xmlns:xlink="http://www.w3.org/1999/xlink" content-type="dwc:institutional_code" xlink:type="simple">KMMA</named-content> • 1♀; Nyangwe, Maniema; 12 Nov 1910; J. Bequaert leg.; <named-content xmlns:xlink="http://www.w3.org/1999/xlink" content-type="dwc:institutional_code" xlink:type="simple">KMMA</named-content> • 1♂ 1♀; Nyangwe, Maniema; Apr–May 1918; R. Mayné leg.; <named-content xmlns:xlink="http://www.w3.org/1999/xlink" content-type="dwc:institutional_code" xlink:type="simple">KMMA</named-content> • 1♂ 1♀, Apr–May 1918, R. Mayné leg.; <named-content xmlns:xlink="http://www.w3.org/1999/xlink" content-type="dwc:institutional_code" xlink:type="simple">RMNH</named-content> • 1♀; Ubundu, Tshopo; 21 Oct 1910; J. Bequaert leg.; <named-content xmlns:xlink="http://www.w3.org/1999/xlink" content-type="dwc:institutional_code" xlink:type="simple">KMMA</named-content> • 1♂; Wombali, Mai–Ndombe; Jul 1913, P. Vanderijst leg.; <named-content xmlns:xlink="http://www.w3.org/1999/xlink" content-type="dwc:institutional_code" xlink:type="simple">KMMA</named-content> • 1♀; unknown locality; 14 Dec 1951; H. De Saeger leg.; <named-content xmlns:xlink="http://www.w3.org/1999/xlink" content-type="dwc:institutional_code" xlink:type="simple">KMMA</named-content>. • 1♂ 1♀; 4 Jan 1951; H. De Saeger leg.; <named-content xmlns:xlink="http://www.w3.org/1999/xlink" content-type="dwc:institutional_code" xlink:type="simple">KMMA</named-content> • 1♀; 30 Oct 1951; H. De Saeger leg.; <named-content xmlns:xlink="http://www.w3.org/1999/xlink" content-type="dwc:institutional_code" xlink:type="simple">KMMA</named-content>. Ethiopia • 1♀; Koka; 14 Jan 1968; J.W. Boyes leg.; <named-content xmlns:xlink="http://www.w3.org/1999/xlink" content-type="dwc:institutional_code" xlink:type="simple">CNC</named-content> • 1♂, N.W. shore of lake Zwai; 3 Nov 1926; H. Scott leg.; <named-content xmlns:xlink="http://www.w3.org/1999/xlink" content-type="dwc:institutional_code" xlink:type="simple">NHMUK</named-content> • 1♂; unknown locality; Nov 1911; R.J. Stordy leg.; <named-content xmlns:xlink="http://www.w3.org/1999/xlink" content-type="dwc:institutional_code" xlink:type="simple">NHMUK</named-content>. Ghana • 1♂; Tamale; Nov 1916; J.J. Simpson leg.; <named-content xmlns:xlink="http://www.w3.org/1999/xlink" content-type="dwc:institutional_code" xlink:type="simple">NHMUK</named-content>. Kenya • 2♂♂; Kabete; 24 May 1916; T.J. Anderson leg.; <named-content xmlns:xlink="http://www.w3.org/1999/xlink" content-type="dwc:institutional_code" xlink:type="simple">NHMUK</named-content> • 4♂♂; Kanyamkago; 13 Jun 1911; J. Pugh leg.; <named-content xmlns:xlink="http://www.w3.org/1999/xlink" content-type="dwc:institutional_code" xlink:type="simple">NHMUK</named-content> • 1♂; Marsabit District, Rendili Njoro; date unknown; C.A. Neave leg.; <named-content xmlns:xlink="http://www.w3.org/1999/xlink" content-type="dwc:institutional_code" xlink:type="simple">NHMUK</named-content> • 1♂; Mbuyuni, Serengetti Plains; 25 May 1916; T.J. Anderson leg.; <named-content xmlns:xlink="http://www.w3.org/1999/xlink" content-type="dwc:institutional_code" xlink:type="simple">NHMUK</named-content> • 1♂; Voi; 8–10 Feb 1912; S.A. Neave leg.; <named-content xmlns:xlink="http://www.w3.org/1999/xlink" content-type="dwc:institutional_code" xlink:type="simple">NHMUK</named-content> • 1♀; Fisherman’s Camp, Naivasha; 14 Mar 1993; M. De Meyer leg.; <named-content xmlns:xlink="http://www.w3.org/1999/xlink" content-type="dwc:institutional_code" xlink:type="simple">KMMA</named-content> • 1♀; Chawia, near Wundanyi; 25 Jan 2017; A. Ssymank leg.; <abbrev xmlns:xlink="http://www.w3.org/1999/xlink" content-type="institution" xlink:title="Axel Ssymank Personal Collection, Wachtberg, Germany" id="ABBRID0EGQBI" xlink:type="simple">ASPC</abbrev> • 1♀; Ologassai; Apr 1986; J. Muhangani leg.; <named-content xmlns:xlink="http://www.w3.org/1999/xlink" content-type="dwc:institutional_code" xlink:type="simple">NMK</named-content> • 1♀; Rift Valley; 27–29 May 2013; R. Copeland leg.; <abbrev xmlns:xlink="http://www.w3.org/1999/xlink" content-type="institution" xlink:title="International Centre of Insect Physiology and Ecology, Nairobi, Kenya" id="ABBRID0EQQBI" xlink:type="simple">ICIPE</abbrev> • 1♂ 1♀; Taita Hills; 2017; A. Ssymank leg.; <abbrev xmlns:xlink="http://www.w3.org/1999/xlink" content-type="institution" xlink:title="Axel Ssymank Personal Collection, Wachtberg, Germany" id="ABBRID0EVQBI" xlink:type="simple">ASPC</abbrev> • 1♂; Turkana, Lothagam; Jul–Aug 1994; A.M. George leg.; <named-content xmlns:xlink="http://www.w3.org/1999/xlink" content-type="dwc:institutional_code" xlink:type="simple">NMK</named-content>. Liberia • Bong 1♂; County, Suakoko; 6 Feb 1988; G.G.M. Schulten leg.; <named-content xmlns:xlink="http://www.w3.org/1999/xlink" content-type="dwc:institutional_code" xlink:type="simple">RMNH</named-content>. Madagascar • 1♀; Andasibe, Périnet; 29 Oct 2010; A. Ssymank leg.; <abbrev xmlns:xlink="http://www.w3.org/1999/xlink" content-type="institution" xlink:title="Axel Ssymank Personal Collection, Wachtberg, Germany" id="ABBRID0EERBI" xlink:type="simple">ASPC</abbrev> • 3♂♂; Antananarivo; 28 Feb 2016; G. Goergen leg.; <named-content xmlns:xlink="http://www.w3.org/1999/xlink" content-type="dwc:institutional_code" xlink:type="simple">IITA</named-content> • 2♂♂ 1♀; Antananarivo; 28 Feb 2016; G. Goergen leg.; <named-content xmlns:xlink="http://www.w3.org/1999/xlink" content-type="dwc:institutional_code" xlink:type="simple">KMMA</named-content> • 1♂; Antananarivo; 8 Mar 2016; G. Goergen leg.; <named-content xmlns:xlink="http://www.w3.org/1999/xlink" content-type="dwc:institutional_code" xlink:type="simple">KMMA</named-content> • 1♂; Antananarivo, Tsimbazaza; 7 Feb 1968; J.W. Boyes leg.; <named-content xmlns:xlink="http://www.w3.org/1999/xlink" content-type="dwc:institutional_code" xlink:type="simple">CNC</named-content> • 1♀; Antananarivo, Antananarivo, Tsimbazaza; 6 Nov 1993; M. Hauser leg.; <named-content xmlns:xlink="http://www.w3.org/1999/xlink" content-type="dwc:institutional_code" xlink:type="simple">CAS</named-content> • 1♂; Antananarivo, Antananarivo, Tsimbazaza; 9 Oct 1993; M. Hauser leg.; <named-content xmlns:xlink="http://www.w3.org/1999/xlink" content-type="dwc:institutional_code" xlink:type="simple">CAS</named-content> • 1♂ 1♀; Antananarivo, Tsimbazaza; 16–22 Oct 1993; C. Kassebeer leg.; <named-content xmlns:xlink="http://www.w3.org/1999/xlink" content-type="dwc:institutional_code" xlink:type="simple">CNC</named-content> • 1♂ 1♀; Antananarivo, Tsimbazaza; 16–22 Oct 1993; C. Kassebeer leg.; <named-content xmlns:xlink="http://www.w3.org/1999/xlink" content-type="dwc:institutional_code" xlink:type="simple">NMK</named-content> • 1♀; Fianarantsoa, Mahabo Mananivo, Ampitavananima forest; 17–24 Mar 2007; M. Irwin, F. Parker and R. Harin’Hala leg.; <named-content xmlns:xlink="http://www.w3.org/1999/xlink" content-type="dwc:institutional_code" xlink:type="simple">CAS</named-content> • 1♀; Tananarive; 28–30 Apr 1968; K.M. Guichard leg.; <named-content xmlns:xlink="http://www.w3.org/1999/xlink" content-type="dwc:institutional_code" xlink:type="simple">NHMUK</named-content> • 1♂; Tananarive; 15 Oct 1957; F. Keiser leg.; <named-content xmlns:xlink="http://www.w3.org/1999/xlink" content-type="dwc:institutional_code" xlink:type="simple">NMB</named-content> • 1♀; Tananarive; 20 Oct 1957; F. Keiser leg.; <named-content xmlns:xlink="http://www.w3.org/1999/xlink" content-type="dwc:institutional_code" xlink:type="simple">NMB</named-content> • 1♂ 1♀; Fianarantsoa; Ambodimanga; 8 Aug 1958; F. Keiser leg.; <named-content xmlns:xlink="http://www.w3.org/1999/xlink" content-type="dwc:institutional_code" xlink:type="simple">NMB</named-content> • 1♂; Ambongamaranitra; 20 Jun 1958; F. Keiser leg.; <named-content xmlns:xlink="http://www.w3.org/1999/xlink" content-type="dwc:institutional_code" xlink:type="simple">NMB</named-content> • 2♂♂; Tananarive; 28–30 Apr 1968; K.M. Guichard leg.; <named-content xmlns:xlink="http://www.w3.org/1999/xlink" content-type="dwc:institutional_code" xlink:type="simple">NHMUK</named-content> • 1♀; Tananarive; 9 Sep 1980; J. Stelleman leg.; <named-content xmlns:xlink="http://www.w3.org/1999/xlink" content-type="dwc:institutional_code" xlink:type="simple">RMNH</named-content>. Malawi • 1♂; Blantyre; 25 Apr 1910; J.E.S. Old. leg.; <named-content xmlns:xlink="http://www.w3.org/1999/xlink" content-type="dwc:institutional_code" xlink:type="simple">NHMUK</named-content> • 2♂♂; Chiromo; J.E.S. Old. leg.; <named-content xmlns:xlink="http://www.w3.org/1999/xlink" content-type="dwc:institutional_code" xlink:type="simple">NHMUK</named-content> • 1♂; Cholo; R.C. Wood leg.; <named-content xmlns:xlink="http://www.w3.org/1999/xlink" content-type="dwc:institutional_code" xlink:type="simple">NHMUK</named-content> • 1♂ 2♀♀; Mulanje Mountain Forest Reserve; 12–15 Nov 2016; K. Jordaens leg.; <named-content xmlns:xlink="http://www.w3.org/1999/xlink" content-type="dwc:institutional_code" xlink:type="simple">KMMA</named-content> • 1♂ 6♀♀; Mulanje Mountain; Likhubula; 12–14 Nov 2016; K. Jordaens leg.; <named-content xmlns:xlink="http://www.w3.org/1999/xlink" content-type="dwc:institutional_code" xlink:type="simple">KMMA</named-content> • 3♂♂; N. Malawi; 1916; N.M. Leys leg.; <named-content xmlns:xlink="http://www.w3.org/1999/xlink" content-type="dwc:institutional_code" xlink:type="simple">NHMUK</named-content> • 3♂♂; Ruo; R.C. Wood leg.; <named-content xmlns:xlink="http://www.w3.org/1999/xlink" content-type="dwc:institutional_code" xlink:type="simple">NHMUK</named-content> • 1♂; Chinteche; H.S. Stannus leg.; <named-content xmlns:xlink="http://www.w3.org/1999/xlink" content-type="dwc:institutional_code" xlink:type="simple">NHMUK</named-content>. Mozambique • 3♂♂; Sofala, Gorongosa Park; 20–30 Apr 2015; M. Hauser and A. Runig leg.; <named-content xmlns:xlink="http://www.w3.org/1999/xlink" content-type="dwc:institutional_code" xlink:type="simple">CAS</named-content> • 1♀; Luaba, lower Zambesi; Jun–Jul 1957; P.J. Usher and B. Stuckenberg leg.; <named-content xmlns:xlink="http://www.w3.org/1999/xlink" content-type="dwc:institutional_code" xlink:type="simple">CNC</named-content> • 1♂; Luabo, lower Zambesi; Apr 1958; P.J. Usher leg.; <named-content xmlns:xlink="http://www.w3.org/1999/xlink" content-type="dwc:institutional_code" xlink:type="simple">CNC</named-content> • 1♂; E of Mount Mulanje; 3–7 Oct 1913; S.A. Neave leg.; <named-content xmlns:xlink="http://www.w3.org/1999/xlink" content-type="dwc:institutional_code" xlink:type="simple">NHMUK</named-content>. Nigeria • 1♀; Samaru; 15–22 Jun 1972; P.H. Ward leg.; <named-content xmlns:xlink="http://www.w3.org/1999/xlink" content-type="dwc:institutional_code" xlink:type="simple">NHMUK</named-content> • 1♀; Ibadan; 28 May 1987; G.G.M. Schulten leg.; <named-content xmlns:xlink="http://www.w3.org/1999/xlink" content-type="dwc:institutional_code" xlink:type="simple">RMNH</named-content>. Senegal • 1♂; Dakar; 14 Jan 1945; collector unknown; <named-content xmlns:xlink="http://www.w3.org/1999/xlink" content-type="dwc:institutional_code" xlink:type="simple">RMNH</named-content>. South Africa • 1♀; Mariepskop, Mpumulanga; 20–22 Jan 2017; K. Jordaens leg.; <named-content xmlns:xlink="http://www.w3.org/1999/xlink" content-type="dwc:institutional_code" xlink:type="simple">KMMA</named-content> • 1♂; St. Lucia Bay, Natal; 3 Nov 1959; D.J. Greathead leg.; <named-content xmlns:xlink="http://www.w3.org/1999/xlink" content-type="dwc:institutional_code" xlink:type="simple">NHMUK</named-content> • 2♂♂; KwaZulu-Natal, Durban; 1 Jul 1903; G. Burn leg.; <named-content xmlns:xlink="http://www.w3.org/1999/xlink" content-type="dwc:institutional_code" xlink:type="simple">NMSA</named-content> • 1♂; Rinkarla; date unkown; H. Junod leg.; <named-content xmlns:xlink="http://www.w3.org/1999/xlink" content-type="dwc:institutional_code" xlink:type="simple">NMSA</named-content>. Tanzania • 2♂♂; Bondei; Jan 1986; C.W. Schmidt leg.; <named-content xmlns:xlink="http://www.w3.org/1999/xlink" content-type="dwc:institutional_code" xlink:type="simple">MNB</named-content> • 1♂; Zanzibar; Jan–Feb 1925; H.J. Snell leg.; <named-content xmlns:xlink="http://www.w3.org/1999/xlink" content-type="dwc:institutional_code" xlink:type="simple">NHMUK</named-content> • 5♂♂; Zanzibar, Kizimbani; 15 Jul 1985; G.G.M. Schulten leg.; <named-content xmlns:xlink="http://www.w3.org/1999/xlink" content-type="dwc:institutional_code" xlink:type="simple">RMNH</named-content> • 5♂♂ 3♀♀; Kilanbeo; 1 May 1971; W.S. Bos leg.; <named-content xmlns:xlink="http://www.w3.org/1999/xlink" content-type="dwc:institutional_code" xlink:type="simple">RMNH</named-content>. Togo • 1♂; Kloto Forest; Feb 2017; G. Goergen leg.; <named-content xmlns:xlink="http://www.w3.org/1999/xlink" content-type="dwc:institutional_code" xlink:type="simple">KMMA</named-content>. Uganda • 2♂♂; Budongo, forest near Lake Albert; Apr 1972; E.B. Babyetagara leg.; <named-content xmlns:xlink="http://www.w3.org/1999/xlink" content-type="dwc:institutional_code" xlink:type="simple">CNC</named-content> • 1♂; Entebbe; 3–4 Dec 1912; C.C. Gowdey leg.; <named-content xmlns:xlink="http://www.w3.org/1999/xlink" content-type="dwc:institutional_code" xlink:type="simple">NHMUK</named-content> • 1♂; Entebbe; 12–20 Jan 1912; S.A. Neave leg.; <named-content xmlns:xlink="http://www.w3.org/1999/xlink" content-type="dwc:institutional_code" xlink:type="simple">NHMUK</named-content> • 2♂♂; Ibanda; 23–28 Dec 1972; H. Falke leg.; <named-content xmlns:xlink="http://www.w3.org/1999/xlink" content-type="dwc:institutional_code" xlink:type="simple">CNC</named-content> • 1♂; Kigezi, Kayonza Forest; Sep 1972; H. Falke leg.; <named-content xmlns:xlink="http://www.w3.org/1999/xlink" content-type="dwc:institutional_code" xlink:type="simple">CNC</named-content> • 1♂; Kigezi, Kayonza Forest; Dec 1972; H. Falke leg.; <named-content xmlns:xlink="http://www.w3.org/1999/xlink" content-type="dwc:institutional_code" xlink:type="simple">CNC</named-content> • 1♀; Kitende; 11 Sep 1927; J. Bequaert leg.; <named-content xmlns:xlink="http://www.w3.org/1999/xlink" content-type="dwc:institutional_code" xlink:type="simple">KMMA</named-content> • 1♂; Masindi; 15–19 Dec 1911; S.A. Neave leg.; <named-content xmlns:xlink="http://www.w3.org/1999/xlink" content-type="dwc:institutional_code" xlink:type="simple">NHMUK</named-content> • 1♂; locality unknown; Nov 1904; E.D.W. Greig leg.; <named-content xmlns:xlink="http://www.w3.org/1999/xlink" content-type="dwc:institutional_code" xlink:type="simple">NHMUK</named-content> • 2♂♂ 4♀♀; Western Region, Kamwege District, Kibale Forest; 8 Dec 2018; K. Jordaens; leg. <named-content xmlns:xlink="http://www.w3.org/1999/xlink" content-type="dwc:institutional_code" xlink:type="simple">KMMA</named-content> • 3♂♂ 1♀; Mabamba swamps, Nkima lodge and surroundings; 16 Dec 2018; K. Jordaens leg.; <named-content xmlns:xlink="http://www.w3.org/1999/xlink" content-type="dwc:institutional_code" xlink:type="simple">KMMA</named-content>. Zambia • 1♂ 1♀; Lusaka Province 8.5 km NW Katondwe; 20 Apr 2016; M. Hauser leg.; <named-content xmlns:xlink="http://www.w3.org/1999/xlink" content-type="dwc:institutional_code" xlink:type="simple">CSCA</named-content>. Zimbabwe • 1♀; Chishi Island, Bangweolo; 26 Jun 1908; S.A. Neave leg.; <abbrev xmlns:xlink="http://www.w3.org/1999/xlink" content-type="institution" xlink:title="Oxford University Museum, Oxford, UK" id="ABBRID0ENZBI" xlink:type="simple">OXUM</abbrev> • 1♂; Chinsali District, mid-Chambezi Valley; 17 Apr 1908; S.A. Neave leg.; <abbrev xmlns:xlink="http://www.w3.org/1999/xlink" content-type="institution" xlink:title="Oxford University Museum, Oxford, UK" id="ABBRID0ESZBI" xlink:type="simple">OXUM</abbrev> • 1♂; Mirongo; 3 Apr 1908; S.A. Neave leg.; <abbrev xmlns:xlink="http://www.w3.org/1999/xlink" content-type="institution" xlink:title="Oxford University Museum, Oxford, UK" id="ABBRID0EXZBI" xlink:type="simple">OXUM</abbrev> • 1♂; upper Luangwa Valley; 29 Feb 1908; S.A. Neave leg.; <abbrev xmlns:xlink="http://www.w3.org/1999/xlink" content-type="institution" xlink:title="Oxford University Museum, Oxford, UK" id="ABBRID0E3ZBI" xlink:type="simple">OXUM</abbrev> • 1♂; upper Luangwa Valley; 17 Mar 1908; S.A. Neave leg.; <abbrev xmlns:xlink="http://www.w3.org/1999/xlink" content-type="institution" xlink:title="Oxford University Museum, Oxford, UK" id="ABBRID0EB1BI" xlink:type="simple">OXUM</abbrev> • 1♂; upper Luangwa Valley; 20 Mar 1908; S.A. Neave leg.; <abbrev xmlns:xlink="http://www.w3.org/1999/xlink" content-type="institution" xlink:title="Oxford University Museum, Oxford, UK" id="ABBRID0EG1BI" xlink:type="simple">OXUM</abbrev> • 1♂; upper Luangwa Valley; 5–7 Mar 1908; S.A. Neave leg.; <abbrev xmlns:xlink="http://www.w3.org/1999/xlink" content-type="institution" xlink:title="Oxford University Museum, Oxford, UK" id="ABBRID0EL1BI" xlink:type="simple">OXUM</abbrev> • 1♂; upper Luangwa Valley; 23–24 Mar 1908; S.A. Neave leg.; <abbrev xmlns:xlink="http://www.w3.org/1999/xlink" content-type="institution" xlink:title="Oxford University Museum, Oxford, UK" id="ABBRID0EQ1BI" xlink:type="simple">OXUM</abbrev>.</p><p>(Morphotype with conspicuous spine on metatibia; see Variation, comments and discussion). “ARABIA” • 1♂; Abu; date unknown; C.G. Nurse leg.; <named-content xmlns:xlink="http://www.w3.org/1999/xlink" content-type="dwc:institutional_code" xlink:type="simple">NHMUK</named-content>. Benin • 3♂♂ 3♀♀; Calavi; 8 Dec 2013; K. Jordaens and G. Goergen leg.; <named-content xmlns:xlink="http://www.w3.org/1999/xlink" content-type="dwc:institutional_code" xlink:type="simple">KMMA</named-content> • 2♂♂ 3♀♀; 9 Dec 2013; K. Jordaens and G. Goergen leg; <named-content xmlns:xlink="http://www.w3.org/1999/xlink" content-type="dwc:institutional_code" xlink:type="simple">KMMA</named-content> • 1♀; Calavi; Jan 2014; G. Goergen leg.; <named-content xmlns:xlink="http://www.w3.org/1999/xlink" content-type="dwc:institutional_code" xlink:type="simple">KMMA</named-content> • 1 M; Calavi; Mar 2000; G. Goergen leg.; <named-content xmlns:xlink="http://www.w3.org/1999/xlink" content-type="dwc:institutional_code" xlink:type="simple">IITA</named-content> • 1♂; Calavi; 17 Jul 2015; G. Goergen leg.; <named-content xmlns:xlink="http://www.w3.org/1999/xlink" content-type="dwc:institutional_code" xlink:type="simple">IITA</named-content> • 1♂; Calavi; Oct 2015; G. Goergen leg.; <named-content xmlns:xlink="http://www.w3.org/1999/xlink" content-type="dwc:institutional_code" xlink:type="simple">IITA</named-content> • 1♂; Cotonou; Dec 2003; G. Goergen leg.; <named-content xmlns:xlink="http://www.w3.org/1999/xlink" content-type="dwc:institutional_code" xlink:type="simple">IITA</named-content> • 1♂ 2♀♀; Cotonou; 14 Dec 2013; K. Jordaens and G. Goergen leg.; <named-content xmlns:xlink="http://www.w3.org/1999/xlink" content-type="dwc:institutional_code" xlink:type="simple">KMMA</named-content> • 4♀♀; Cotonou; 28 Jan 2016; K. Jordaens and G. Goergen leg.; <named-content xmlns:xlink="http://www.w3.org/1999/xlink" content-type="dwc:institutional_code" xlink:type="simple">KMMA</named-content> • 1♂; Cotonou; 1 May 1989; G.G.M. Schulten leg.; <named-content xmlns:xlink="http://www.w3.org/1999/xlink" content-type="dwc:institutional_code" xlink:type="simple">RMNH</named-content> • 1♂; Lama Forest; 23 Jan 1995; G. Goergen leg.; <named-content xmlns:xlink="http://www.w3.org/1999/xlink" content-type="dwc:institutional_code" xlink:type="simple">IITA</named-content> • 1♂; Lama Forest; 26 Jul 1995; G. Goergen leg.; <named-content xmlns:xlink="http://www.w3.org/1999/xlink" content-type="dwc:institutional_code" xlink:type="simple">IITA</named-content> • 2♀♀; Lama Forest; 23 Jun 1995; G. Goergen leg.; <named-content xmlns:xlink="http://www.w3.org/1999/xlink" content-type="dwc:institutional_code" xlink:type="simple">IITA</named-content> • 1♀; Niaouli; 2 Feb 2014; G. Goergen leg.; <named-content xmlns:xlink="http://www.w3.org/1999/xlink" content-type="dwc:institutional_code" xlink:type="simple">IITA</named-content> • 1♂ 1♀; Pobè; 27 Jan 2016; G. Goergen leg.; <named-content xmlns:xlink="http://www.w3.org/1999/xlink" content-type="dwc:institutional_code" xlink:type="simple">IITA</named-content> • 1♂ 1♀; Porto Novo; 27 Jan 2016; K. Jordaens and G. Goergen leg.; <named-content xmlns:xlink="http://www.w3.org/1999/xlink" content-type="dwc:institutional_code" xlink:type="simple">KMMA</named-content> • 1♂; Sémé; 7 Feb 2016; G. Goergen leg.; <named-content xmlns:xlink="http://www.w3.org/1999/xlink" content-type="dwc:institutional_code" xlink:type="simple">KMMA</named-content> • 1♂; Tanougou Waterfalls; Nov 2016; G. Goergen leg.; <named-content xmlns:xlink="http://www.w3.org/1999/xlink" content-type="dwc:institutional_code" xlink:type="simple">KMMA</named-content>. Cameroon • 20♂ 20♀; Maroua, Meskina; 23 May 2018; M. Azo’o Ela leg.; <abbrev xmlns:xlink="http://www.w3.org/1999/xlink" content-type="institution" xlink:title="Michelson Azo’o Ela Personal Collection, Maroua, Cameroon" id="ABBRID0EW4BI" xlink:type="simple">MAPC</abbrev> • 1♂; Kribi, Lobe Falls; 22 May 2006; A. Ssymank leg.; <abbrev xmlns:xlink="http://www.w3.org/1999/xlink" content-type="institution" xlink:title="Axel Ssymank Personal Collection, Wachtberg, Germany" id="ABBRID0E24BI" xlink:type="simple">ASPC</abbrev> • 1♂; Victoria; 5–18 Nov 1975; W. Schacht leg.; <named-content xmlns:xlink="http://www.w3.org/1999/xlink" content-type="dwc:institutional_code" xlink:type="simple">RMNH</named-content>. Ghana • 1♂; Japi; Nov 1915; J.J. Simpson leg.; <named-content xmlns:xlink="http://www.w3.org/1999/xlink" content-type="dwc:institutional_code" xlink:type="simple">NHMUK</named-content> • 1♀; Tamale; Nov 1915; J.J. Simpson leg.; <named-content xmlns:xlink="http://www.w3.org/1999/xlink" content-type="dwc:institutional_code" xlink:type="simple">NHMUK</named-content> • 9♂♂; Tamale; Nov 1916; J.J. Simpson leg.; <named-content xmlns:xlink="http://www.w3.org/1999/xlink" content-type="dwc:institutional_code" xlink:type="simple">NHMUK</named-content>. Malawi • 1♀; Mulanje Mountain; 12–14 Dec 2016; K. Jordaens leg.; <named-content xmlns:xlink="http://www.w3.org/1999/xlink" content-type="dwc:institutional_code" xlink:type="simple">KMMA</named-content>. Mali • 1♂ 2♀♀; Kogoni; Aug 1983; B. Sidibe leg.; <named-content xmlns:xlink="http://www.w3.org/1999/xlink" content-type="dwc:institutional_code" xlink:type="simple">NHMUK</named-content>. Nigeria • 1♂; Samaru; 7–14 Jul 1970; P.H. Ward leg.; <named-content xmlns:xlink="http://www.w3.org/1999/xlink" content-type="dwc:institutional_code" xlink:type="simple">NHMUK</named-content>. South Africa • 1♂; Dukuduku Forest Reserve; 16–17 Jul 1981; J.G.H. Londt and K. Craddock leg.; <named-content xmlns:xlink="http://www.w3.org/1999/xlink" content-type="dwc:institutional_code" xlink:type="simple">NMSA</named-content>. Senegal • 3♀♀; Dassilamé Sérère; 30 Nov 2011; S. Cavaillès leg.; <abbrev xmlns:xlink="http://www.w3.org/1999/xlink" content-type="institution" xlink:title="Simon Cavaillès Personal Collection, Kergoc, France" id="ABBRID0EI6BI" xlink:type="simple">SCPC</abbrev> • 1♀; Dindefelo; 5 Nov 2016; S. Cavaillès and R. Bou leg.; <abbrev xmlns:xlink="http://www.w3.org/1999/xlink" content-type="institution" xlink:title="Simon Cavaillès Personal Collection, Kergoc, France" id="ABBRID0EN6BI" xlink:type="simple">SCPC</abbrev>. Togo • 1♂; Marais d’Asrama; 8 Apr 2008; A. Ssymank leg.; <named-content xmlns:xlink="http://www.w3.org/1999/xlink" content-type="dwc:institutional_code" xlink:type="simple">MZH</named-content> • 1♀; Kloto Forest; Nov 2016; G. Goergen leg.; <named-content xmlns:xlink="http://www.w3.org/1999/xlink" content-type="dwc:institutional_code" xlink:type="simple">KMMA</named-content>. Zambia • 1♂; Chilanga; 8 Sep 1913; R.C. Wood leg.; <named-content xmlns:xlink="http://www.w3.org/1999/xlink" content-type="dwc:institutional_code" xlink:type="simple">NHMUK</named-content> • 1♂; Chilanga; 2 Jan 1914; R.C. Wood leg.; <named-content xmlns:xlink="http://www.w3.org/1999/xlink" content-type="dwc:institutional_code" xlink:type="simple">NHMUK</named-content>.</p><p>(Morphotype with low spine on metatibia; see Variation, comments and discussion). Ghana • 9♂♂; Tamale; Nov 1916; J.J. Simpson leg.; <named-content xmlns:xlink="http://www.w3.org/1999/xlink" content-type="dwc:institutional_code" xlink:type="simple">NHMUK</named-content>. Nigeria • 1♂; Samaru; 7–14 Jul 1970; P.H. Ward leg.; <named-content xmlns:xlink="http://www.w3.org/1999/xlink" content-type="dwc:institutional_code" xlink:type="simple">NHMUK</named-content>. Zambia • 1♂; Chilanga; 2 Jan 1914; R.C. Wood leg.; <named-content xmlns:xlink="http://www.w3.org/1999/xlink" content-type="dwc:institutional_code" xlink:type="simple">NHMUK</named-content>.</p></tp:treatment-sec><tp:treatment-sec sec-type="description" id="SECID0EXACI"><title>Re-description of male</title><p><bold>(Figs <xref ref-type="fig" rid="F2">4</xref>–<xref ref-type="fig" rid="F3">6</xref>).</bold> Body length: 12.1–13.8 mm. Wing length: 8.2–10.0 mm.</p><p><bold><italic>Head</italic></bold> (Figs <xref ref-type="fig" rid="F24">47–49</xref>). Eyes bare; slightly dichoptic, distance between eyes approx. the width of ocellus. Face white with dark medial vitta; white pollinose; white pilose. Frontal triangle white; white pilose; white pollinose. Vertical triangle black pilose in ventral half and at ocellar triangle, yellow pilose on vertex; yellow pollinose until just before anterior ocellus; distance between lateral ocellus and eye margin less than 1/2 width of ocellus. Frontal prominence shiny black. Occiput yellow; yellow and white pollinose; yellow pilose. Antenna black, antennal arista reddish-brown.</p><fig id="F2" position="float" orientation="portrait"><object-id xmlns:xlink="http://www.w3.org/1999/xlink" content-type="doi" xlink:type="simple">10.3897/zookeys.1046.57052.figures3-4</object-id><object-id xmlns:xlink="http://www.w3.org/1999/xlink" content-type="arpha" xlink:type="simple">555B7A35-2BFE-5548-91FF-865D2A9B7379</object-id><label>Figures 3, 4.</label><caption><p><italic><tp:taxon-name><tp:taxon-name-part taxon-name-part-type="genus" reg="Mesembrius">Mesembrius</tp:taxon-name-part></tp:taxon-name></italic> spp., habitus, lateral view <bold>3</bold><italic><tp:taxon-name><tp:taxon-name-part taxon-name-part-type="genus" reg="Mesembrius">M.</tp:taxon-name-part> <tp:taxon-name-part taxon-name-part-type="species" reg="arcuatus">arcuatus</tp:taxon-name-part></tp:taxon-name></italic> sp. nov. (♂) <bold>4</bold><italic><tp:taxon-name><tp:taxon-name-part taxon-name-part-type="genus" reg="Mesembrius">M.</tp:taxon-name-part> <tp:taxon-name-part taxon-name-part-type="species" reg="caffer">caffer</tp:taxon-name-part></tp:taxon-name></italic> (Loew) (nominal morph) (♂).</p></caption><graphic xmlns:xlink="http://www.w3.org/1999/xlink" xlink:href="zookeys-1046-001-g002.jpg" position="float" orientation="portrait" xlink:type="simple" id="oo_557463.jpg"><uri content-type="original_file" xlink:type="simple">https://binary.pensoft.net/fig/557463</uri></graphic></fig><p><bold><italic>Thorax.</italic></bold> Scutum black with only vague grey pollinose pair of vittae; yellow to rufous pilose. Scutellum uniformly yellow-brown; yellow pilose.</p><fig id="F3" position="float" orientation="portrait"><object-id xmlns:xlink="http://www.w3.org/1999/xlink" content-type="doi" xlink:type="simple">10.3897/zookeys.1046.57052.figures5-6</object-id><object-id xmlns:xlink="http://www.w3.org/1999/xlink" content-type="arpha" xlink:type="simple">6F5BB3B8-5F1A-598B-8C74-2B5E6C79ED99</object-id><label>Figures 5, 6.</label><caption><p><italic><tp:taxon-name><tp:taxon-name-part taxon-name-part-type="genus" reg="Mesembrius">Mesembrius</tp:taxon-name-part></tp:taxon-name></italic> spp., habitus, lateral view <bold>5</bold><italic><tp:taxon-name><tp:taxon-name-part taxon-name-part-type="genus" reg="Mesembrius">M.</tp:taxon-name-part> <tp:taxon-name-part taxon-name-part-type="species" reg="caffer">caffer</tp:taxon-name-part></tp:taxon-name></italic> (Loew) (spined morph) (♂) <bold>6</bold><italic><tp:taxon-name><tp:taxon-name-part taxon-name-part-type="genus" reg="Mesembrius">M.</tp:taxon-name-part> <tp:taxon-name-part taxon-name-part-type="species" reg="ctenifer">ctenifer</tp:taxon-name-part></tp:taxon-name></italic> Hull syn. nov. (♀).</p></caption><graphic xmlns:xlink="http://www.w3.org/1999/xlink" xlink:href="zookeys-1046-001-g003.jpg" position="float" orientation="portrait" xlink:type="simple" id="oo_557464.jpg"><uri content-type="original_file" xlink:type="simple">https://binary.pensoft.net/fig/557464</uri></graphic></fig><p><bold><italic>Legs.</italic></bold> Proleg: Femur without apical pile brush; black; pile long, yellow, ventrally of equal size over entire length; without black pile. Tibia yellow in proximal half, black in distal half; with long, yellow pile. Tarsi dark brown; black pilose dorsally; orange pilose ventrally with some thick black pile, especially posteroventrally. Mesoleg (Figs <xref ref-type="fig" rid="F51">178</xref>, <xref ref-type="fig" rid="F52">182</xref>): Femur dark brown to black; long yellow pilose, but short black pilose on dorsal distal 1/3. Tibia yellow, distally darkened; long yellow pilose, but with black pile interspersed in distal half. Tarsi dark brown; black pilose, with some yellow pile interspersed on basitarsus. Metaleg (Figs <xref ref-type="fig" rid="F55">195</xref>, <xref ref-type="fig" rid="F55">196</xref>): Femur dark brown to black; bare in anteroventral and ventral proximal 1/4, posteroventral proximal 1/4 with thicker pile varying from entirely yellow (as in Fig. <xref ref-type="fig" rid="F55">195</xref>: red arrow) to entirely black (as in Fig. <xref ref-type="fig" rid="F55">196</xref>: red arrow); otherwise with long and thin yellow pile interspersed with shorter black pile ventrally. Tibia black; long yellow and black pilose; distal end variable: either with (as in Fig. <xref ref-type="fig" rid="F55">196</xref>; referred to as spined morph) or without (as in Fig. <xref ref-type="fig" rid="F55">195</xref>; referred to as nominal morph) a tooth-like projection (“spine”) at the ventral distal end; unmodified, but with two shallow depressions on posterior side; long yellow pilose on anterior and dorsal side, black pilose on posterior and ventral side. Basitarsus long, as long as tarsomeres 2+3; dark brown; black pilose. Other tarsi dark brown; black pilose.</p><fig id="F4" position="float" orientation="portrait"><object-id xmlns:xlink="http://www.w3.org/1999/xlink" content-type="doi" xlink:type="simple">10.3897/zookeys.1046.57052.figures7-8</object-id><object-id xmlns:xlink="http://www.w3.org/1999/xlink" content-type="arpha" xlink:type="simple">8105AC19-72F2-5033-A57E-3BEEC93ECA5B</object-id><label>Figures 7, 8.</label><caption><p><italic><tp:taxon-name><tp:taxon-name-part taxon-name-part-type="genus" reg="Mesembrius">Mesembrius</tp:taxon-name-part></tp:taxon-name></italic> spp., habitus, lateral view <bold>7</bold><italic><tp:taxon-name><tp:taxon-name-part taxon-name-part-type="genus" reg="Mesembrius">M.</tp:taxon-name-part> <tp:taxon-name-part taxon-name-part-type="species" reg="capensis">capensis</tp:taxon-name-part></tp:taxon-name></italic> (Macquart) (♂) <bold>8</bold><italic><tp:taxon-name><tp:taxon-name-part taxon-name-part-type="genus" reg="Mesembrius">M.</tp:taxon-name-part> <tp:taxon-name-part taxon-name-part-type="species" reg="chapini">chapini</tp:taxon-name-part></tp:taxon-name></italic> Curran (♂).</p></caption><graphic xmlns:xlink="http://www.w3.org/1999/xlink" xlink:href="zookeys-1046-001-g004.jpg" position="float" orientation="portrait" xlink:type="simple" id="oo_557465.jpg"><uri content-type="original_file" xlink:type="simple">https://binary.pensoft.net/fig/557465</uri></graphic></fig><p><bold><italic>Wing</italic></bold> (Fig. <xref ref-type="fig" rid="F39">128</xref>). Entire wing uniformly dense microtrichose.</p><fig id="F5" position="float" orientation="portrait"><object-id xmlns:xlink="http://www.w3.org/1999/xlink" content-type="doi" xlink:type="simple">10.3897/zookeys.1046.57052.figures9-10</object-id><object-id xmlns:xlink="http://www.w3.org/1999/xlink" content-type="arpha" xlink:type="simple">4043EB3D-F9B8-5ED7-B891-6A14E56A8BD4</object-id><label>Figures 9, 10.</label><caption><p><italic><tp:taxon-name><tp:taxon-name-part taxon-name-part-type="genus" reg="Mesembrius">Mesembrius</tp:taxon-name-part></tp:taxon-name></italic> spp., habitus, lateral view <bold>9</bold><italic><tp:taxon-name><tp:taxon-name-part taxon-name-part-type="genus" reg="Mesembrius">M.</tp:taxon-name-part> <tp:taxon-name-part taxon-name-part-type="species" reg="copelandi">copelandi</tp:taxon-name-part></tp:taxon-name></italic> sp. nov. (♂). 10. <italic><tp:taxon-name><tp:taxon-name-part taxon-name-part-type="genus" reg="Mesembrius">M.</tp:taxon-name-part> <tp:taxon-name-part taxon-name-part-type="species" reg="cyanipennis">cyanipennis</tp:taxon-name-part></tp:taxon-name></italic> (Bezzi) (♂).</p></caption><graphic xmlns:xlink="http://www.w3.org/1999/xlink" xlink:href="zookeys-1046-001-g005.jpg" position="float" orientation="portrait" xlink:type="simple" id="oo_557466.jpg"><uri content-type="original_file" xlink:type="simple">https://binary.pensoft.net/fig/557466</uri></graphic></fig><p><bold><italic>Abdomen</italic></bold> (Figs <xref ref-type="fig" rid="F31">84–86</xref>). Tergite II with a pair of very large, yellow rounded maculae; black marking hourglass-shaped; posterior black marking sometimes nearly absent (as in Fig. <xref ref-type="fig" rid="F31">85</xref>), if present, then narrower than anterior black marking; with short, stiff black setulae which do not extend to the lateral margins. Tergite III and IV with yellow fascia of variable size, often occupying almost the entire tergite, but sometimes strongly reduced; Tergite V strongly white pollinose, except for a black medial zone; with short, black stiff pile posteriorly which does not reach the lateral tergal sides.</p><fig id="F6" position="float" orientation="portrait"><object-id xmlns:xlink="http://www.w3.org/1999/xlink" content-type="doi" xlink:type="simple">10.3897/zookeys.1046.57052.figures11-12</object-id><object-id xmlns:xlink="http://www.w3.org/1999/xlink" content-type="arpha" xlink:type="simple">41EFE8B8-81DF-54FA-A111-4EF58844C1BB</object-id><label>Figures 11, 12.</label><caption><p><italic><tp:taxon-name><tp:taxon-name-part taxon-name-part-type="genus" reg="Mesembrius">Mesembrius</tp:taxon-name-part></tp:taxon-name></italic> spp., habitus, lateral view <bold>11</bold><italic><tp:taxon-name><tp:taxon-name-part taxon-name-part-type="genus" reg="Mesembrius">M.</tp:taxon-name-part> <tp:taxon-name-part taxon-name-part-type="species" reg="ingratus">ingratus</tp:taxon-name-part></tp:taxon-name></italic> (Loew) (♂) <bold>12</bold><italic><tp:taxon-name><tp:taxon-name-part taxon-name-part-type="genus" reg="Mesembrius">M.</tp:taxon-name-part> <tp:taxon-name-part taxon-name-part-type="species" reg="longipilosus">longipilosus</tp:taxon-name-part></tp:taxon-name></italic> sp. nov. (♂).</p></caption><graphic xmlns:xlink="http://www.w3.org/1999/xlink" xlink:href="zookeys-1046-001-g006.jpg" position="float" orientation="portrait" xlink:type="simple" id="oo_557467.jpg"><uri content-type="original_file" xlink:type="simple">https://binary.pensoft.net/fig/557467</uri></graphic></fig><p><bold><italic>Genitalia</italic></bold> (Figs <xref ref-type="fig" rid="F58">206–208</xref>). Epandrium: Dorsal lobe of surstylus somewhat elongated, broadly rounded; with short, black spines on almost entire surface; dorsally long yellow pilose. Ventral lobe of surstylus straight without conspicuous pilosity.</p><fig id="F7" position="float" orientation="portrait"><object-id xmlns:xlink="http://www.w3.org/1999/xlink" content-type="doi" xlink:type="simple">10.3897/zookeys.1046.57052.figures13-14</object-id><object-id xmlns:xlink="http://www.w3.org/1999/xlink" content-type="arpha" xlink:type="simple">009BB3C5-21A2-5E19-852D-2AF06CF47777</object-id><label>Figures 13, 14.</label><caption><p><italic><tp:taxon-name><tp:taxon-name-part taxon-name-part-type="genus" reg="Mesembrius">Mesembrius</tp:taxon-name-part></tp:taxon-name></italic> spp., habitus, lateral view <bold>13</bold><italic><tp:taxon-name><tp:taxon-name-part taxon-name-part-type="genus" reg="Mesembrius">M.</tp:taxon-name-part> <tp:taxon-name-part taxon-name-part-type="species" reg="madagascariensis">madagascariensis</tp:taxon-name-part></tp:taxon-name></italic> Keiser (♂) <bold>14</bold><italic><tp:taxon-name><tp:taxon-name-part taxon-name-part-type="genus" reg="Mesembrius">M.</tp:taxon-name-part> <tp:taxon-name-part taxon-name-part-type="species" reg="minor">minor</tp:taxon-name-part></tp:taxon-name></italic> (Bezzi) (♂).</p></caption><graphic xmlns:xlink="http://www.w3.org/1999/xlink" xlink:href="zookeys-1046-001-g007.jpg" position="float" orientation="portrait" xlink:type="simple" id="oo_557468.jpg"><uri content-type="original_file" xlink:type="simple">https://binary.pensoft.net/fig/557468</uri></graphic></fig></tp:treatment-sec><tp:treatment-sec sec-type="variation" id="SECID0EYMCI"><title>Variation.</title><p>Males of this species are highly variable in their morphology. Some males (spined morph) have a tooth-like projection (spine) on the distal ventral end of the metatibia and the pile on the posterventral distal end of the metafemur is predominantly black. The nominal morph does not have a tooth-like projection (spine) on the distal ventral end of the metatibia and the pile on the posterventral distal end of the metafemur is predominantly yellow. We found 11 males from Zambia, Nigeria and Ghana with a very low spine on the distal ventral end of the metatibia; some of these had a broad, yellow fascia on tergite II, while others had a pair of large, yellow maculae on tergite II.</p><fig id="F8" position="float" orientation="portrait"><object-id xmlns:xlink="http://www.w3.org/1999/xlink" content-type="doi" xlink:type="simple">10.3897/zookeys.1046.57052.figures15-16</object-id><object-id xmlns:xlink="http://www.w3.org/1999/xlink" content-type="arpha" xlink:type="simple">3A5725A1-CE44-5542-AAB8-D5A5DD4E1A83</object-id><label>Figures 15, 16.</label><caption><p><italic><tp:taxon-name><tp:taxon-name-part taxon-name-part-type="genus" reg="Mesembrius">Mesembrius</tp:taxon-name-part></tp:taxon-name></italic> spp., habitus, lateral view <bold>15</bold><italic><tp:taxon-name><tp:taxon-name-part taxon-name-part-type="genus" reg="Mesembrius">M.</tp:taxon-name-part> <tp:taxon-name-part taxon-name-part-type="species" reg="nigriceps">nigriceps</tp:taxon-name-part></tp:taxon-name></italic> Curran (♂) <bold>16</bold><italic><tp:taxon-name><tp:taxon-name-part taxon-name-part-type="genus" reg="Mesembrius">M.</tp:taxon-name-part> <tp:taxon-name-part taxon-name-part-type="species" reg="perforatus">perforatus</tp:taxon-name-part></tp:taxon-name></italic> (Speiser) (♂).</p></caption><graphic xmlns:xlink="http://www.w3.org/1999/xlink" xlink:href="zookeys-1046-001-g008.jpg" position="float" orientation="portrait" xlink:type="simple" id="oo_557469.jpg"><uri content-type="original_file" xlink:type="simple">https://binary.pensoft.net/fig/557469</uri></graphic></fig><fig id="F9" position="float" orientation="portrait"><object-id xmlns:xlink="http://www.w3.org/1999/xlink" content-type="doi" xlink:type="simple">10.3897/zookeys.1046.57052.figures17-18</object-id><object-id xmlns:xlink="http://www.w3.org/1999/xlink" content-type="arpha" xlink:type="simple">33A0FDC5-DB57-55C0-806C-C9AB191EDBBD</object-id><label>Figures 17, 18.</label><caption><p><italic><tp:taxon-name><tp:taxon-name-part taxon-name-part-type="genus" reg="Mesembrius">Mesembrius</tp:taxon-name-part></tp:taxon-name></italic> spp., habitus, lateral view <bold>17</bold><italic><tp:taxon-name><tp:taxon-name-part taxon-name-part-type="genus" reg="Mesembrius">M.</tp:taxon-name-part> <tp:taxon-name-part taxon-name-part-type="species" reg="platytarsis">platytarsis</tp:taxon-name-part></tp:taxon-name></italic> Curran syn. nov. (♂) <bold>18</bold><italic><tp:taxon-name><tp:taxon-name-part taxon-name-part-type="genus" reg="Mesembrius">M.</tp:taxon-name-part> <tp:taxon-name-part taxon-name-part-type="species" reg="regulus">regulus</tp:taxon-name-part></tp:taxon-name></italic> (Hull) (♂).</p></caption><graphic xmlns:xlink="http://www.w3.org/1999/xlink" xlink:href="zookeys-1046-001-g009.jpg" position="float" orientation="portrait" xlink:type="simple" id="oo_557470.jpg"><uri content-type="original_file" xlink:type="simple">https://binary.pensoft.net/fig/557470</uri></graphic></fig><fig id="F10" position="float" orientation="portrait"><object-id xmlns:xlink="http://www.w3.org/1999/xlink" content-type="doi" xlink:type="simple">10.3897/zookeys.1046.57052.figures19-20</object-id><object-id xmlns:xlink="http://www.w3.org/1999/xlink" content-type="arpha" xlink:type="simple">9D5762B3-A8FD-51B0-BE82-BE75EA3A9CDD</object-id><label>Figures 19, 20.</label><caption><p><bold>19</bold><italic><tp:taxon-name><tp:taxon-name-part taxon-name-part-type="genus" reg="Mesembrius">Mesembrius</tp:taxon-name-part></tp:taxon-name></italic> spp., habitus, lateral view. <italic><tp:taxon-name><tp:taxon-name-part taxon-name-part-type="genus" reg="Mesembrius">M.</tp:taxon-name-part> <tp:taxon-name-part taxon-name-part-type="species" reg="rex">rex</tp:taxon-name-part></tp:taxon-name></italic> Curran (♂) <bold>20</bold><italic><tp:taxon-name><tp:taxon-name-part taxon-name-part-type="genus" reg="Mesembrius">M.</tp:taxon-name-part> <tp:taxon-name-part taxon-name-part-type="species" reg="senegalensis">senegalensis</tp:taxon-name-part></tp:taxon-name></italic> (Macquart) (♂).</p></caption><graphic xmlns:xlink="http://www.w3.org/1999/xlink" xlink:href="zookeys-1046-001-g010.jpg" position="float" orientation="portrait" xlink:type="simple" id="oo_557471.jpg"><uri content-type="original_file" xlink:type="simple">https://binary.pensoft.net/fig/557471</uri></graphic></fig></tp:treatment-sec><tp:treatment-sec sec-type="description" id="SECID0EHRCI"><title>Re-description of female</title><p><bold>(Figs <xref ref-type="fig" rid="F14">27</xref>–<xref ref-type="fig" rid="F15">29</xref>).</bold> Body length: 12.5–15.0 mm. Wing length: 10.1–10.3 mm.</p><p><bold><italic>Head</italic>.</bold> Eyes bare; dichoptic. Face white with dark medial vitta; white pilose, white pollinose. Frons black on dorsal 2/5, yellow-white on ventral 3/5; black pilose on ocellar triangle and just ventrally of ocellar triangle, otherwise white pilose; pollinosity variable, but mostly strongly white pollinose on ventral 3/5. Distance between lateral ocellus and eye margin approx. width of ocellus. Occiput yellow-white; yellow-white pilose; yellow-white pollinose. Frontal prominence shiny black; antenna dark brown to black; antennal arista reddish-brown.</p><p><bold><italic>Thorax.</italic></bold> Scutum dark brown with one pair of dorsolateral yellow pollinose vittae which are connected posteriorly and with lateral, yellow pollinose vitta; yellow pilose. Scutellum yellow-orange; yellow pilose.</p><p><bold><italic>Legs.</italic></bold> Proleg: Femur black, distal end orange-brown; yellow pilose, short, black pilose on dorsal distal end. Tibia orange-brown in proximal 2/3, dark brown to black in distal 1/3; yellow pilose with thicker black pile interspersed on ventral side. Tarsi orange-brown; black pilose dorsally, yellow pilose ventrally. Mesoleg: Femur black; yellow-white pilose. Tibia orange-brown in proximal half, darkened in distal half; yellow-white pilose, with some shorter and thicker black pile ventrally, especially in distal half. Tarsi black; black pilose ventrally and dorsally, yellow pilose on posterior and anterior side. Metaleg: Femur black; yellow-white pilose with shorter and thicker black pile on ventral distal half. Tibia black; yellow-white pilose with some black pile interspersed ventrally. Tarsi black; short black pilose dorsally; densely yellow-orange pilose ventrally. In some specimens from Benin, the metafemur and metatibia is brown (but not as light as in <italic><tp:taxon-name><tp:taxon-name-part taxon-name-part-type="genus" reg="Mesembrius">M.</tp:taxon-name-part> <tp:taxon-name-part taxon-name-part-type="species" reg="senegalensis">senegalensis</tp:taxon-name-part></tp:taxon-name></italic>) and without the interspersed black pile ventrally.</p><p><bold><italic>Wing.</italic></bold> Entire wing uniformly microtrichose.</p><p><bold><italic>Abdomen</italic></bold> (Figs <xref ref-type="fig" rid="F35">107–109</xref>). Tergite II with a pair of very large, rounded yellow-orange maculae (Figs <xref ref-type="fig" rid="F35">107</xref>, <xref ref-type="fig" rid="F35">109</xref>; nominal morph) or with a yellow-orange fascia (Fig. <xref ref-type="fig" rid="F35">108</xref>; spined morph); yellow pilose on maculae, yellow and black pilose on hourglass-shaped black marking. Tergite III with broad (approx. 3/5 of tergal length in medial section), yellow-orange fascia, with posterior black marking; yellow pilose on fascia, predominantly black pilose on black marking and just anterior of black marking. Tergite IV with narrower yellow-orange fascia (approx. 1/3 of tergal length in medial section); yellow pilose on fascia, yellow and black pilose on black marking. Tergite V black; yellow pilose.</p></tp:treatment-sec><tp:treatment-sec sec-type="variation" id="SECID0EWTCI"><title>Variation.</title><p>The females also show substantial variation in their morphology. Females of the spined morph have a broad yellow-orange fascia on tergite II, whereas females of the nominal morph have one pair of large, yellow-orange maculae. Females are variable in the colour of the legs (varying from brown to black) and the abdominal pattern, with some females almost entirely lacking black abdominal markings. Especially the extent of the black markings is variable. In some specimens from Benin, the black markings were very vague so that specimens had an almost yellow-orange abdomen.</p></tp:treatment-sec><tp:treatment-sec sec-type="distribution" id="SECID0E2TCI"><title>Distribution.</title><p>‘Arabia’, Benin, Burundi, Cameroon, Democratic Republic of the Congo, Ethiopia, Ghana, Kenya, Liberia, Madagascar, Malawi, Mali, Mozambique, Nigeria, Senegal, South Africa, Tanzania, Togo, Uganda, Zambia and Zimbabwe.</p></tp:treatment-sec><tp:treatment-sec sec-type="comments" id="SECID0EAUCI"><title>Comments.</title><p>The male syntype of <italic><tp:taxon-name><tp:taxon-name-part taxon-name-part-type="genus" reg="Mesembrius">M.</tp:taxon-name-part> <tp:taxon-name-part taxon-name-part-type="species" reg="caffer">caffer</tp:taxon-name-part></tp:taxon-name></italic> (Loew, 1858) (designated here as lectotype) and the male holotype of <italic><tp:taxon-name><tp:taxon-name-part taxon-name-part-type="genus" reg="Mesembrius">M.</tp:taxon-name-part> <tp:taxon-name-part taxon-name-part-type="species" reg="ctenifer">ctenifer</tp:taxon-name-part></tp:taxon-name></italic> Hull, 1941 are similar. According to <xref ref-type="bibr" rid="B30">Hull (1941)</xref>, <italic><tp:taxon-name><tp:taxon-name-part taxon-name-part-type="genus" reg="Mesembrius">M.</tp:taxon-name-part> <tp:taxon-name-part taxon-name-part-type="species" reg="ctenifer">ctenifer</tp:taxon-name-part></tp:taxon-name></italic> is differentiated from any other <italic><tp:taxon-name><tp:taxon-name-part taxon-name-part-type="genus" reg="Mesembrius">Mesembrius</tp:taxon-name-part></tp:taxon-name></italic> species by the broad oval metabasitarsus and the black comb-like patch of black setae on the metatibia. Yet, these characters are shared with <italic><tp:taxon-name><tp:taxon-name-part taxon-name-part-type="genus" reg="Mesembrius">M.</tp:taxon-name-part> <tp:taxon-name-part taxon-name-part-type="species" reg="caffer">caffer</tp:taxon-name-part></tp:taxon-name></italic>, a species which was not mentioned in <xref ref-type="bibr" rid="B30">Hull (1941)</xref>. DNA barcoding does not differentiate between <italic><tp:taxon-name><tp:taxon-name-part taxon-name-part-type="genus" reg="Mesembrius">M.</tp:taxon-name-part> <tp:taxon-name-part taxon-name-part-type="species" reg="caffer">caffer</tp:taxon-name-part></tp:taxon-name></italic> and presumed specimens of <italic><tp:taxon-name><tp:taxon-name-part taxon-name-part-type="genus" reg="Mesembrius">M.</tp:taxon-name-part> <tp:taxon-name-part taxon-name-part-type="species" reg="ctenifer">ctenifer</tp:taxon-name-part></tp:taxon-name></italic> (i.e. from Madagascar and identified as such by others). Male genital morphology neither differentiates between <italic><tp:taxon-name><tp:taxon-name-part taxon-name-part-type="genus" reg="Mesembrius">M.</tp:taxon-name-part> <tp:taxon-name-part taxon-name-part-type="species" reg="caffer">caffer</tp:taxon-name-part></tp:taxon-name></italic> and presumed <italic><tp:taxon-name><tp:taxon-name-part taxon-name-part-type="genus" reg="Mesembrius">M.</tp:taxon-name-part> <tp:taxon-name-part taxon-name-part-type="species" reg="ctenifer">ctenifer</tp:taxon-name-part></tp:taxon-name></italic> males (compare Fig. <xref ref-type="fig" rid="F58">206</xref> with Fig. <xref ref-type="fig" rid="F58">207</xref>). Thus, we conclude that both are conspecific and that <italic><tp:taxon-name><tp:taxon-name-part taxon-name-part-type="genus" reg="Mesembrius">M.</tp:taxon-name-part> <tp:taxon-name-part taxon-name-part-type="species" reg="ctenifer">ctenifer</tp:taxon-name-part></tp:taxon-name></italic> Hull, 1941 is a junior synonym of <italic><tp:taxon-name><tp:taxon-name-part taxon-name-part-type="genus" reg="Mesembrius">M.</tp:taxon-name-part> <tp:taxon-name-part taxon-name-part-type="species" reg="caffer">caffer</tp:taxon-name-part></tp:taxon-name></italic> (Loew, 1858). According to <xref ref-type="bibr" rid="B30">Hull (1941)</xref>, a female allotype is deposited at the <named-content xmlns:xlink="http://www.w3.org/1999/xlink" content-type="dwc:institutional_code" xlink:type="simple">ANSP</named-content>, but the specimen could not be found.</p><p>Apart from the differences outlined above, males and females of both morphs are similar in morphology and male genitalia of both morphotypes are similar as well (compare Fig. <xref ref-type="fig" rid="F58">206</xref> with Fig. <xref ref-type="fig" rid="F58">207</xref>). DNA barcoding does not differentiate both morphs (both morphotypes even share haplotypes). For the time being, we consider the morphological difference between the nominal and spined morph as intraspecific variation.</p><p>The species is widespread in the Afrotropical Region and has also been reported from “Arabia” (a male from Abu collected by C.G. Nurse; see examined material above). Arabia is the peninsular region, together with offshore islands, located in the extreme south-western corner of Asia. It is bounded by the Red Sea on the west and southwest, the Gulf of Aden on the south, the Arabian Sea on the south and southeast and the Gulf of Oman and the Persian Gulf on the east. It includes the modern coastal Arabian states of Yemen, Oman and the United Arab Emirates which, in a zoogeographical context, are part of the Afrotropical Region. However, we could not trace any reference of the collector of the specimen (C.G. Nurse) for the Afrotropical Region. Rather, C.G. Nurse has collected insects on Mount Abu, which is in Rajasthan (India) (see <xref ref-type="bibr" rid="B45">Rosa et al. 2020</xref>, for example) and it is thus likely that “Abu” refers to Mount Abu and not a place in Arabia (which are usually also given as binomens, e.g. Abu-Dhabi). The occurrence of the species on the Arabian Peninsula is thus doubtful. In case the specimen is not mislabelled, then it means that <italic><tp:taxon-name><tp:taxon-name-part taxon-name-part-type="genus" reg="Mesembrius">M.</tp:taxon-name-part> <tp:taxon-name-part taxon-name-part-type="species" reg="caffer">caffer</tp:taxon-name-part></tp:taxon-name></italic> also occurs in India.</p></tp:treatment-sec><tp:treatment-sec><!--Section generated to contain objects referenced in tp:taxon-treatment.--><fig id="F1" position="float" orientation="portrait"><object-id xmlns:xlink="http://www.w3.org/1999/xlink" content-type="doi" xlink:type="simple">10.3897/zookeys.1046.57052.figures1-2</object-id><object-id xmlns:xlink="http://www.w3.org/1999/xlink" content-type="arpha" xlink:type="simple">8D7F0932-804E-54DF-96C8-E16127579784</object-id><label>Figures 1, 2.</label><caption><p><italic><tp:taxon-name><tp:taxon-name-part taxon-name-part-type="genus" reg="Mesembrius">Mesembrius</tp:taxon-name-part></tp:taxon-name></italic> spp., live pictures <bold>1</bold><italic><tp:taxon-name><tp:taxon-name-part taxon-name-part-type="genus" reg="Mesembrius">Mesembrius</tp:taxon-name-part> <tp:taxon-name-part taxon-name-part-type="species" reg="caffer">caffer</tp:taxon-name-part></tp:taxon-name></italic> (Loew) (♂), Uganda. Photo: Menno Reemer <bold>2</bold><italic><tp:taxon-name><tp:taxon-name-part taxon-name-part-type="genus" reg="Mesembrius">Mesembrius</tp:taxon-name-part> <tp:taxon-name-part taxon-name-part-type="species" reg="tarsatus">tarsatus</tp:taxon-name-part></tp:taxon-name></italic> (Bigot) (♂), Uganda. Photo: Menno Reemer.</p></caption><graphic xmlns:xlink="http://www.w3.org/1999/xlink" xlink:href="zookeys-1046-001-g001.jpg" position="float" orientation="portrait" xlink:type="simple" id="oo_557462.jpg"><uri content-type="original_file" xlink:type="simple">https://binary.pensoft.net/fig/557462</uri></graphic></fig><fig id="F14" position="float" orientation="portrait"><object-id xmlns:xlink="http://www.w3.org/1999/xlink" content-type="doi" xlink:type="simple">10.3897/zookeys.1046.57052.figures27-28</object-id><object-id xmlns:xlink="http://www.w3.org/1999/xlink" content-type="arpha" xlink:type="simple">EEFBB374-922E-5C93-9BD6-5991B3FCE5BD</object-id><label>Figures 27, 28.</label><caption><p><italic><tp:taxon-name><tp:taxon-name-part taxon-name-part-type="genus" reg="Mesembrius">Mesembrius</tp:taxon-name-part></tp:taxon-name></italic> spp., habitus, lateral view <bold>27</bold><italic><tp:taxon-name><tp:taxon-name-part taxon-name-part-type="genus" reg="Mesembrius">M.</tp:taxon-name-part> <tp:taxon-name-part taxon-name-part-type="species" reg="caffer">caffer</tp:taxon-name-part></tp:taxon-name></italic> (Loew) (nominal morph) (♀) <bold>28</bold><italic><tp:taxon-name><tp:taxon-name-part taxon-name-part-type="genus" reg="Mesembrius">M.</tp:taxon-name-part> <tp:taxon-name-part taxon-name-part-type="species" reg="caffer">caffer</tp:taxon-name-part></tp:taxon-name></italic> (Loew) (spined morph) (♀).</p></caption><graphic xmlns:xlink="http://www.w3.org/1999/xlink" xlink:href="zookeys-1046-001-g014.jpg" position="float" orientation="portrait" xlink:type="simple" id="oo_557475.jpg"><uri content-type="original_file" xlink:type="simple">https://binary.pensoft.net/fig/557475</uri></graphic></fig><fig id="F15" position="float" orientation="portrait"><object-id xmlns:xlink="http://www.w3.org/1999/xlink" content-type="doi" xlink:type="simple">10.3897/zookeys.1046.57052.figures29-30</object-id><object-id xmlns:xlink="http://www.w3.org/1999/xlink" content-type="arpha" xlink:type="simple">C910961F-1C0C-5BCE-873B-DD75DF1B0DC1</object-id><label>Figures 29, 30.</label><caption><p><italic><tp:taxon-name><tp:taxon-name-part taxon-name-part-type="genus" reg="Mesembrius">Mesembrius</tp:taxon-name-part></tp:taxon-name></italic> spp., habitus, lateral view <bold>29</bold><italic><tp:taxon-name><tp:taxon-name-part taxon-name-part-type="genus" reg="Mesembrius">M.</tp:taxon-name-part> <tp:taxon-name-part taxon-name-part-type="species" reg="ctenifer">ctenifer</tp:taxon-name-part></tp:taxon-name></italic> syn. nov. Hull (♀) <bold>30</bold><italic><tp:taxon-name><tp:taxon-name-part taxon-name-part-type="genus" reg="Mesembrius">M.</tp:taxon-name-part> <tp:taxon-name-part taxon-name-part-type="species" reg="capensis">capensis</tp:taxon-name-part></tp:taxon-name></italic> (Macquart) (♀).</p></caption><graphic xmlns:xlink="http://www.w3.org/1999/xlink" xlink:href="zookeys-1046-001-g015.jpg" position="float" orientation="portrait" xlink:type="simple" id="oo_557476.jpg"><uri content-type="original_file" xlink:type="simple">https://binary.pensoft.net/fig/557476</uri></graphic></fig><fig id="F24" position="float" orientation="portrait"><object-id xmlns:xlink="http://www.w3.org/1999/xlink" content-type="doi" xlink:type="simple">10.3897/zookeys.1046.57052.figures46-51</object-id><object-id xmlns:xlink="http://www.w3.org/1999/xlink" content-type="arpha" xlink:type="simple">37FB897A-1BDE-5309-AC71-B0177BF04CB6</object-id><label>Figures 46–51.</label><caption><p><italic><tp:taxon-name><tp:taxon-name-part taxon-name-part-type="genus" reg="Mesembrius">Mesembrius</tp:taxon-name-part></tp:taxon-name></italic> spp., head, frontal view <bold>46</bold><italic><tp:taxon-name><tp:taxon-name-part taxon-name-part-type="genus" reg="Mesembrius">M.</tp:taxon-name-part> <tp:taxon-name-part taxon-name-part-type="species" reg="arcuatus">arcuatus</tp:taxon-name-part></tp:taxon-name></italic> sp. nov. (♂) <bold>47</bold><italic><tp:taxon-name><tp:taxon-name-part taxon-name-part-type="genus" reg="Mesembrius">M.</tp:taxon-name-part> <tp:taxon-name-part taxon-name-part-type="species" reg="caffer">caffer</tp:taxon-name-part></tp:taxon-name></italic> (Loew) (nominal morph) (♂) <bold>48</bold><italic><tp:taxon-name><tp:taxon-name-part taxon-name-part-type="genus" reg="Mesembrius">M.</tp:taxon-name-part> <tp:taxon-name-part taxon-name-part-type="species" reg="caffer">caffer</tp:taxon-name-part></tp:taxon-name></italic> (Loew) (spined morph) (♂) <bold>49</bold><italic><tp:taxon-name><tp:taxon-name-part taxon-name-part-type="genus" reg="Mesembrius">M.</tp:taxon-name-part> <tp:taxon-name-part taxon-name-part-type="species" reg="ctenifer">ctenifer</tp:taxon-name-part></tp:taxon-name></italic> Hull syn. nov. (♂) <bold>50</bold><italic><tp:taxon-name><tp:taxon-name-part taxon-name-part-type="genus" reg="Mesembrius">M.</tp:taxon-name-part> <tp:taxon-name-part taxon-name-part-type="species" reg="capensis">capensis</tp:taxon-name-part></tp:taxon-name></italic> (Macquart) (♂) <bold>51</bold><italic><tp:taxon-name><tp:taxon-name-part taxon-name-part-type="genus" reg="Mesembrius">M.</tp:taxon-name-part> <tp:taxon-name-part taxon-name-part-type="species" reg="chapini">chapini</tp:taxon-name-part></tp:taxon-name></italic> Curran (♂).</p></caption><graphic xmlns:xlink="http://www.w3.org/1999/xlink" xlink:href="zookeys-1046-001-g024.jpg" position="float" orientation="portrait" xlink:type="simple" id="oo_557485.jpg"><uri content-type="original_file" xlink:type="simple">https://binary.pensoft.net/fig/557485</uri></graphic></fig><fig id="F31" position="float" orientation="portrait"><object-id xmlns:xlink="http://www.w3.org/1999/xlink" content-type="doi" xlink:type="simple">10.3897/zookeys.1046.57052.figures83-88</object-id><object-id xmlns:xlink="http://www.w3.org/1999/xlink" content-type="arpha" xlink:type="simple">81178076-245A-574A-A052-390E895E6371</object-id><label>Figures 83–88.</label><caption><p><italic><tp:taxon-name><tp:taxon-name-part taxon-name-part-type="genus" reg="Mesembrius">Mesembrius</tp:taxon-name-part></tp:taxon-name></italic> spp., abdomen, dorsal view <bold>83</bold><italic><tp:taxon-name><tp:taxon-name-part taxon-name-part-type="genus" reg="Mesembrius">M.</tp:taxon-name-part> <tp:taxon-name-part taxon-name-part-type="species" reg="arcuatus">arcuatus</tp:taxon-name-part></tp:taxon-name></italic> sp. nov. (♂) <bold>84</bold><italic><tp:taxon-name><tp:taxon-name-part taxon-name-part-type="genus" reg="Mesembrius">M.</tp:taxon-name-part> <tp:taxon-name-part taxon-name-part-type="species" reg="caffer">caffer</tp:taxon-name-part></tp:taxon-name></italic> (Loew) (nominal morph) (♂) <bold>85</bold><italic><tp:taxon-name><tp:taxon-name-part taxon-name-part-type="genus" reg="Mesembrius">M.</tp:taxon-name-part> <tp:taxon-name-part taxon-name-part-type="species" reg="caffer">caffer</tp:taxon-name-part></tp:taxon-name></italic> (Loew) (spined morph) (♂) <bold>86</bold><italic><tp:taxon-name><tp:taxon-name-part taxon-name-part-type="genus" reg="Mesembrius">M.</tp:taxon-name-part> <tp:taxon-name-part taxon-name-part-type="species" reg="ctenifer">ctenifer</tp:taxon-name-part></tp:taxon-name></italic> Hull syn. nov. (♂) <bold>87</bold><italic><tp:taxon-name><tp:taxon-name-part taxon-name-part-type="genus" reg="Mesembrius">M.</tp:taxon-name-part> <tp:taxon-name-part taxon-name-part-type="species" reg="capensis">capensis</tp:taxon-name-part></tp:taxon-name></italic> (Macquart) (♂) <bold>88</bold><italic><tp:taxon-name><tp:taxon-name-part taxon-name-part-type="genus" reg="Mesembrius">M.</tp:taxon-name-part> <tp:taxon-name-part taxon-name-part-type="species" reg="chapini">chapini</tp:taxon-name-part></tp:taxon-name></italic> Curran (♂).</p></caption><graphic xmlns:xlink="http://www.w3.org/1999/xlink" xlink:href="zookeys-1046-001-g031.jpg" position="float" orientation="portrait" xlink:type="simple" id="oo_557492.jpg"><uri content-type="original_file" xlink:type="simple">https://binary.pensoft.net/fig/557492</uri></graphic></fig><fig id="F35" position="float" orientation="portrait"><object-id xmlns:xlink="http://www.w3.org/1999/xlink" content-type="doi" xlink:type="simple">10.3897/zookeys.1046.57052.figures107-112</object-id><object-id xmlns:xlink="http://www.w3.org/1999/xlink" content-type="arpha" xlink:type="simple">230A70A2-0847-51D6-9965-9CF292CCEC23</object-id><label>Figures 107–112.</label><caption><p><italic><tp:taxon-name><tp:taxon-name-part taxon-name-part-type="genus" reg="Mesembrius">Mesembrius</tp:taxon-name-part></tp:taxon-name></italic> spp., abdomen, dorsal view <bold>107</bold><italic><tp:taxon-name><tp:taxon-name-part taxon-name-part-type="genus" reg="Mesembrius">M.</tp:taxon-name-part> <tp:taxon-name-part taxon-name-part-type="species" reg="caffer">caffer</tp:taxon-name-part></tp:taxon-name></italic> (Loew) (nominal morph) (♀) <bold>108</bold><italic><tp:taxon-name><tp:taxon-name-part taxon-name-part-type="genus" reg="Mesembrius">M.</tp:taxon-name-part> <tp:taxon-name-part taxon-name-part-type="species" reg="caffer">caffer</tp:taxon-name-part></tp:taxon-name></italic> (Loew) (spined morph) (♀) <bold>109</bold><italic><tp:taxon-name><tp:taxon-name-part taxon-name-part-type="genus" reg="Mesembrius">M.</tp:taxon-name-part> <tp:taxon-name-part taxon-name-part-type="species" reg="ctenifer">ctenifer</tp:taxon-name-part></tp:taxon-name></italic> syn. nov. Hull (♀) <bold>110</bold><italic><tp:taxon-name><tp:taxon-name-part taxon-name-part-type="genus" reg="Mesembrius">M.</tp:taxon-name-part> <tp:taxon-name-part taxon-name-part-type="species" reg="capensis">capensis</tp:taxon-name-part></tp:taxon-name></italic> (Macquart) (♀) <bold>111</bold><italic><tp:taxon-name><tp:taxon-name-part taxon-name-part-type="genus" reg="Mesembrius">M.</tp:taxon-name-part> <tp:taxon-name-part taxon-name-part-type="species" reg="chapini">chapini</tp:taxon-name-part></tp:taxon-name></italic> Curran (♀) <bold>112</bold><italic><tp:taxon-name><tp:taxon-name-part taxon-name-part-type="genus" reg="Mesembrius">M.</tp:taxon-name-part> <tp:taxon-name-part taxon-name-part-type="species" reg="cyanipennis">cyanipennis</tp:taxon-name-part></tp:taxon-name></italic> (Bezzi) (♀).</p></caption><graphic xmlns:xlink="http://www.w3.org/1999/xlink" xlink:href="zookeys-1046-001-g035.jpg" position="float" orientation="portrait" xlink:type="simple" id="oo_557496.jpg"><uri content-type="original_file" xlink:type="simple">https://binary.pensoft.net/fig/557496</uri></graphic></fig><fig id="F39" position="float" orientation="portrait"><object-id xmlns:xlink="http://www.w3.org/1999/xlink" content-type="doi" xlink:type="simple">10.3897/zookeys.1046.57052.figures127-130</object-id><object-id xmlns:xlink="http://www.w3.org/1999/xlink" content-type="arpha" xlink:type="simple">A54B26FF-56CE-51C0-8516-1CC65FBF849D</object-id><label>Figures 127–130.</label><caption><p><italic><tp:taxon-name><tp:taxon-name-part taxon-name-part-type="genus" reg="Mesembrius">Mesembrius</tp:taxon-name-part></tp:taxon-name></italic> spp., right wing <bold>127</bold><italic><tp:taxon-name><tp:taxon-name-part taxon-name-part-type="genus" reg="Mesembrius">M.</tp:taxon-name-part> <tp:taxon-name-part taxon-name-part-type="species" reg="arcuatus">arcuatus</tp:taxon-name-part></tp:taxon-name></italic> sp. nov. (♂) <bold>128</bold><italic><tp:taxon-name><tp:taxon-name-part taxon-name-part-type="genus" reg="Mesembrius">M.</tp:taxon-name-part> <tp:taxon-name-part taxon-name-part-type="species" reg="caffer">caffer</tp:taxon-name-part></tp:taxon-name></italic> (Loew) (nominal morph) (♂) <bold>129</bold><italic><tp:taxon-name><tp:taxon-name-part taxon-name-part-type="genus" reg="Mesembrius">M.</tp:taxon-name-part> <tp:taxon-name-part taxon-name-part-type="species" reg="capensis">capensis</tp:taxon-name-part></tp:taxon-name></italic> (Macquart) (♂) <bold>130</bold><italic><tp:taxon-name><tp:taxon-name-part taxon-name-part-type="genus" reg="Mesembrius">M.</tp:taxon-name-part> <tp:taxon-name-part taxon-name-part-type="species" reg="chapini">chapini</tp:taxon-name-part></tp:taxon-name></italic> Curran (♂).</p></caption><graphic xmlns:xlink="http://www.w3.org/1999/xlink" xlink:href="zookeys-1046-001-g039.jpg" position="float" orientation="portrait" xlink:type="simple" id="oo_557500.jpg"><uri content-type="original_file" xlink:type="simple">https://binary.pensoft.net/fig/557500</uri></graphic></fig><fig id="F50" position="float" orientation="portrait"><object-id xmlns:xlink="http://www.w3.org/1999/xlink" content-type="doi" xlink:type="simple">10.3897/zookeys.1046.57052.figures172-176</object-id><object-id xmlns:xlink="http://www.w3.org/1999/xlink" content-type="arpha" xlink:type="simple">646D567B-DC11-536A-A3E0-67F114CE53F7</object-id><label>Figures 172–176.</label><caption><p><italic><tp:taxon-name><tp:taxon-name-part taxon-name-part-type="genus" reg="Mesembrius">Mesembrius</tp:taxon-name-part></tp:taxon-name></italic> spp., proleg, dorsal view <bold>172</bold><italic><tp:taxon-name><tp:taxon-name-part taxon-name-part-type="genus" reg="Mesembrius">M.</tp:taxon-name-part> <tp:taxon-name-part taxon-name-part-type="species" reg="strigilatus">strigilatus</tp:taxon-name-part></tp:taxon-name></italic> (Bezzi) (♀) <bold>173</bold><italic><tp:taxon-name><tp:taxon-name-part taxon-name-part-type="genus" reg="Mesembrius">M.</tp:taxon-name-part> <tp:taxon-name-part taxon-name-part-type="species" reg="minor">minor</tp:taxon-name-part></tp:taxon-name></italic> (Bezzi) (♀) <bold>174</bold><italic><tp:taxon-name><tp:taxon-name-part taxon-name-part-type="genus" reg="Mesembrius">M.</tp:taxon-name-part> <tp:taxon-name-part taxon-name-part-type="species" reg="senegalensis">senegalensis</tp:taxon-name-part></tp:taxon-name></italic> (Macquart) (♀) <bold>175</bold><italic><tp:taxon-name><tp:taxon-name-part taxon-name-part-type="genus" reg="Mesembrius">M.</tp:taxon-name-part> <tp:taxon-name-part taxon-name-part-type="species" reg="caffer">caffer</tp:taxon-name-part></tp:taxon-name></italic> (Loew) (♀). Mesoleg, posterior view <bold>176</bold><italic><tp:taxon-name><tp:taxon-name-part taxon-name-part-type="genus" reg="Mesembrius">M.</tp:taxon-name-part> <tp:taxon-name-part taxon-name-part-type="species" reg="sulcus">sulcus</tp:taxon-name-part></tp:taxon-name></italic> sp. nov. (♂). Abbreviations: bt-basitarsus, fem-femur, tib-tibia.</p></caption><graphic xmlns:xlink="http://www.w3.org/1999/xlink" xlink:href="zookeys-1046-001-g049.jpg" position="float" orientation="portrait" xlink:type="simple" id="oo_557510.jpg"><uri content-type="original_file" xlink:type="simple">https://binary.pensoft.net/fig/557510</uri></graphic></fig><fig id="F51" position="float" orientation="portrait"><object-id xmlns:xlink="http://www.w3.org/1999/xlink" content-type="doi" xlink:type="simple">10.3897/zookeys.1046.57052.figures177-180</object-id><object-id xmlns:xlink="http://www.w3.org/1999/xlink" content-type="arpha" xlink:type="simple">C6651BBC-6601-5FDC-B5BE-77E3E9A77AA8</object-id><label>Figures 177–180.</label><caption><p><italic><tp:taxon-name><tp:taxon-name-part taxon-name-part-type="genus" reg="Mesembrius">Mesembrius</tp:taxon-name-part></tp:taxon-name></italic> spp., mesoleg, dorsal view <bold>177</bold><italic><tp:taxon-name><tp:taxon-name-part taxon-name-part-type="genus" reg="Mesembrius">M.</tp:taxon-name-part> <tp:taxon-name-part taxon-name-part-type="species" reg="tibialis">tibialis</tp:taxon-name-part></tp:taxon-name></italic> sp. nov. (♂) <bold>178</bold><italic><tp:taxon-name><tp:taxon-name-part taxon-name-part-type="genus" reg="Mesembrius">M.</tp:taxon-name-part> <tp:taxon-name-part taxon-name-part-type="species" reg="caffer">caffer</tp:taxon-name-part></tp:taxon-name></italic> (Loew) (♂) <bold>179</bold><italic><tp:taxon-name><tp:taxon-name-part taxon-name-part-type="genus" reg="Mesembrius">M.</tp:taxon-name-part> <tp:taxon-name-part taxon-name-part-type="species" reg="capensis">capensis</tp:taxon-name-part></tp:taxon-name></italic> (Macquart) (♂) <bold>180</bold><italic><tp:taxon-name><tp:taxon-name-part taxon-name-part-type="genus" reg="Mesembrius">M.</tp:taxon-name-part> <tp:taxon-name-part taxon-name-part-type="species" reg="madagascariensis">madagascariensis</tp:taxon-name-part></tp:taxon-name></italic> Keiser (♂). Abbreviations: bt-basitarsus, fem-femur, tib-tibia.</p></caption><graphic xmlns:xlink="http://www.w3.org/1999/xlink" xlink:href="zookeys-1046-001-g050.jpg" position="float" orientation="portrait" xlink:type="simple" id="oo_557511.jpg"><uri content-type="original_file" xlink:type="simple">https://binary.pensoft.net/fig/557511</uri></graphic></fig><fig id="F52" position="float" orientation="portrait"><object-id xmlns:xlink="http://www.w3.org/1999/xlink" content-type="doi" xlink:type="simple">10.3897/zookeys.1046.57052.figures181-184</object-id><object-id xmlns:xlink="http://www.w3.org/1999/xlink" content-type="arpha" xlink:type="simple">0BE1E875-0600-5FCB-AEDC-444542DD6EE3</object-id><label>Figures 181–184.</label><caption><p><italic><tp:taxon-name><tp:taxon-name-part taxon-name-part-type="genus" reg="Mesembrius">Mesembrius</tp:taxon-name-part></tp:taxon-name></italic> spp., mesoleg, dorsal view <bold>181</bold><italic><tp:taxon-name><tp:taxon-name-part taxon-name-part-type="genus" reg="Mesembrius">M.</tp:taxon-name-part> <tp:taxon-name-part taxon-name-part-type="species" reg="senegalensis">senegalensis</tp:taxon-name-part></tp:taxon-name></italic> (Macquart) (♂) <bold>182</bold><italic><tp:taxon-name><tp:taxon-name-part taxon-name-part-type="genus" reg="Mesembrius">M.</tp:taxon-name-part> <tp:taxon-name-part taxon-name-part-type="species" reg="caffer">caffer</tp:taxon-name-part></tp:taxon-name></italic> (Loew) (♂). Metaleg, posterior view <bold>183</bold><italic><tp:taxon-name><tp:taxon-name-part taxon-name-part-type="genus" reg="Mesembrius">M.</tp:taxon-name-part> <tp:taxon-name-part taxon-name-part-type="species" reg="regulus">regulus</tp:taxon-name-part></tp:taxon-name></italic> (Hull) (♀) <bold>184</bold><italic><tp:taxon-name><tp:taxon-name-part taxon-name-part-type="genus" reg="Mesembrius">M.</tp:taxon-name-part> <tp:taxon-name-part taxon-name-part-type="species" reg="rex">rex</tp:taxon-name-part></tp:taxon-name></italic> Curran (♀). Abbreviations: bt-basitarsus, fem-femur, tib-tibia.</p></caption><graphic xmlns:xlink="http://www.w3.org/1999/xlink" xlink:href="zookeys-1046-001-g051.jpg" position="float" orientation="portrait" xlink:type="simple" id="oo_557512.jpg"><uri content-type="original_file" xlink:type="simple">https://binary.pensoft.net/fig/557512</uri></graphic></fig><fig id="F55" position="float" orientation="portrait"><object-id xmlns:xlink="http://www.w3.org/1999/xlink" content-type="doi" xlink:type="simple">10.3897/zookeys.1046.57052.figures193-196</object-id><object-id xmlns:xlink="http://www.w3.org/1999/xlink" content-type="arpha" xlink:type="simple">F1968B2E-A7B2-5379-993C-2901A36B55D3</object-id><label>Figures 193–196.</label><caption><p><italic><tp:taxon-name><tp:taxon-name-part taxon-name-part-type="genus" reg="Mesembrius">Mesembrius</tp:taxon-name-part></tp:taxon-name></italic> spp., metaleg, dorsal view <bold>193</bold><italic><tp:taxon-name><tp:taxon-name-part taxon-name-part-type="genus" reg="Mesembrius">M.</tp:taxon-name-part> <tp:taxon-name-part taxon-name-part-type="species" reg="platytarsis">platytarsis</tp:taxon-name-part></tp:taxon-name></italic> Curran syn. nov. (♂) <bold>194</bold><italic><tp:taxon-name><tp:taxon-name-part taxon-name-part-type="genus" reg="Mesembrius">M.</tp:taxon-name-part> <tp:taxon-name-part taxon-name-part-type="species" reg="simplicipes">simplicipes</tp:taxon-name-part></tp:taxon-name></italic> Curran (♂). Metaleg, anterior view <bold>195</bold><italic><tp:taxon-name><tp:taxon-name-part taxon-name-part-type="genus" reg="Mesembrius">M.</tp:taxon-name-part> <tp:taxon-name-part taxon-name-part-type="species" reg="caffer">caffer</tp:taxon-name-part></tp:taxon-name></italic> (Loew) (nominal morph) (♂) <bold>196</bold><italic><tp:taxon-name><tp:taxon-name-part taxon-name-part-type="genus" reg="Mesembrius">M.</tp:taxon-name-part> <tp:taxon-name-part taxon-name-part-type="species" reg="caffer">caffer</tp:taxon-name-part></tp:taxon-name></italic> (Loew) (spined morph) (♂). Abbreviations: bt-basitarsus, fem-femur, tib-tibia.</p></caption><graphic xmlns:xlink="http://www.w3.org/1999/xlink" xlink:href="zookeys-1046-001-g054.jpg" position="float" orientation="portrait" xlink:type="simple" id="oo_557515.jpg"><uri content-type="original_file" xlink:type="simple">https://binary.pensoft.net/fig/557515</uri></graphic></fig><fig id="F58" position="float" orientation="portrait"><object-id xmlns:xlink="http://www.w3.org/1999/xlink" content-type="doi" xlink:type="simple">10.3897/zookeys.1046.57052.figures205-216</object-id><object-id xmlns:xlink="http://www.w3.org/1999/xlink" content-type="arpha" xlink:type="simple">2637E2BB-872A-5B6A-9309-CECD8DB90F0F</object-id><label>Figures 205–216.</label><caption><p><italic><tp:taxon-name><tp:taxon-name-part taxon-name-part-type="genus" reg="Mesembrius">Mesembrius</tp:taxon-name-part></tp:taxon-name></italic> spp., male genitalia, lateral view <bold>205</bold><italic><tp:taxon-name><tp:taxon-name-part taxon-name-part-type="genus" reg="Mesembrius">M.</tp:taxon-name-part> <tp:taxon-name-part taxon-name-part-type="species" reg="arcuatus">arcuatus</tp:taxon-name-part></tp:taxon-name></italic> sp. nov. <bold>206</bold><italic><tp:taxon-name><tp:taxon-name-part taxon-name-part-type="genus" reg="Mesembrius">M.</tp:taxon-name-part> <tp:taxon-name-part taxon-name-part-type="species" reg="caffer">caffer</tp:taxon-name-part></tp:taxon-name></italic> (Loew) (nominal morph) <bold>207</bold><italic><tp:taxon-name><tp:taxon-name-part taxon-name-part-type="genus" reg="Mesembrius">M.</tp:taxon-name-part> <tp:taxon-name-part taxon-name-part-type="species" reg="caffer">caffer</tp:taxon-name-part></tp:taxon-name></italic> (Loew) (spined morph) <bold>208</bold><italic><tp:taxon-name><tp:taxon-name-part taxon-name-part-type="genus" reg="Mesembrius">M.</tp:taxon-name-part> <tp:taxon-name-part taxon-name-part-type="species" reg="ctenifer">ctenifer</tp:taxon-name-part></tp:taxon-name></italic> Hull syn. nov. <bold>209</bold><italic><tp:taxon-name><tp:taxon-name-part taxon-name-part-type="genus" reg="Mesembrius">M.</tp:taxon-name-part> <tp:taxon-name-part taxon-name-part-type="species" reg="capensis">capensis</tp:taxon-name-part></tp:taxon-name></italic> (Macquart) <bold>210</bold><italic><tp:taxon-name><tp:taxon-name-part taxon-name-part-type="genus" reg="Mesembrius">M.</tp:taxon-name-part> <tp:taxon-name-part taxon-name-part-type="species" reg="chapini">chapini</tp:taxon-name-part></tp:taxon-name></italic> Curran <bold>211</bold><italic><tp:taxon-name><tp:taxon-name-part taxon-name-part-type="genus" reg="Mesembrius">M.</tp:taxon-name-part> <tp:taxon-name-part taxon-name-part-type="species" reg="copelandi">copelandi</tp:taxon-name-part></tp:taxon-name></italic> sp. nov. <bold>212</bold><italic><tp:taxon-name><tp:taxon-name-part taxon-name-part-type="genus" reg="Mesembrius">M.</tp:taxon-name-part> <tp:taxon-name-part taxon-name-part-type="species" reg="cyanipennis">cyanipennis</tp:taxon-name-part></tp:taxon-name></italic> (Bezzi) <bold>213</bold><italic><tp:taxon-name><tp:taxon-name-part taxon-name-part-type="genus" reg="Mesembrius">M.</tp:taxon-name-part> <tp:taxon-name-part taxon-name-part-type="species" reg="ingratus">ingratus</tp:taxon-name-part></tp:taxon-name></italic> (Loew) <bold>214</bold><italic><tp:taxon-name><tp:taxon-name-part taxon-name-part-type="genus" reg="Mesembrius">M.</tp:taxon-name-part> <tp:taxon-name-part taxon-name-part-type="species" reg="longipilosus">longipilosus</tp:taxon-name-part></tp:taxon-name></italic> sp. nov. <bold>215</bold><italic><tp:taxon-name><tp:taxon-name-part taxon-name-part-type="genus" reg="Mesembrius">M.</tp:taxon-name-part> <tp:taxon-name-part taxon-name-part-type="species" reg="madagascariensis">madagascariensis</tp:taxon-name-part></tp:taxon-name></italic> Keiser <bold>216</bold><italic><tp:taxon-name><tp:taxon-name-part taxon-name-part-type="genus" reg="Mesembrius">M.</tp:taxon-name-part> <tp:taxon-name-part taxon-name-part-type="species" reg="minor">minor</tp:taxon-name-part></tp:taxon-name></italic> (Bezzi).</p></caption><graphic xmlns:xlink="http://www.w3.org/1999/xlink" xlink:href="zookeys-1046-001-g057.jpg" position="float" orientation="portrait" xlink:type="simple" id="oo_557518.jpg"><uri content-type="original_file" xlink:type="simple">https://binary.pensoft.net/fig/557518</uri></graphic></fig></tp:treatment-sec><ref-list><ref id="B39"><mixed-citation xmlns:xlink="http://www.w3.org/1999/xlink" xlink:type="simple"><person-group><name name-style="western"><surname>Loew</surname><given-names>H</given-names></name></person-group> (<year>1860</year>) <article-title>Die Dipteren-Fauna Südafrika’s. Erste Abtheilung.</article-title><source>Abhandlungen der Naturwissenschaftlichen Verein zu Sachsen und Thüringen in Halle</source><volume>2</volume>(<issue>1858–1861</issue>): <fpage>57</fpage>–<lpage>402</lpage>. <ext-link xlink:type="simple" ext-link-type="uri" xlink:href="https://www.biodiversitylibrary.org/page/8687188">https://www.biodiversitylibrary.org/page/8687188</ext-link></mixed-citation></ref><ref id="B32"><mixed-citation xmlns:xlink="http://www.w3.org/1999/xlink" xlink:type="simple"><person-group><name name-style="western"><surname>Karsch</surname><given-names>F</given-names></name></person-group> (<year>1888</year>) <article-title>Bericht über die durch Herr Lieutenant Dr Carl Wilhelm Schmidt in Ost Afrika gesammelten und von der zoologischen Abtheilung des Koniglichen Museums für Naturkunde in Berlin erworbenen Dipteren.</article-title><source>Berliner Entomologische Zeitschrift</source><volume>31</volume>: <fpage>367</fpage>–<lpage>382</lpage>. <ext-link xlink:type="simple" ext-link-type="doi" xlink:href="10.1002/mmnd.18880310225">https://doi.org/10.1002/mmnd.18880310225</ext-link></mixed-citation></ref><ref id="B25"><mixed-citation xmlns:xlink="http://www.w3.org/1999/xlink" xlink:type="simple"><person-group><name name-style="western"><surname>Hervé-Bazin</surname><given-names>J</given-names></name></person-group> (<year>1914a</year>) <article-title><tp:taxon-name><tp:taxon-name-part taxon-name-part-type="family">Syrphidae</tp:taxon-name-part></tp:taxon-name> (Dipt.) recueillis au Congo belge par le Dr J. Bequaert IV.</article-title><source>Revue Zoologique Africaine</source><volume>3</volume>: <fpage>279</fpage>–<lpage>298</lpage>. <ext-link xlink:type="simple" ext-link-type="uri" xlink:href="https://www.biodiversitylibrary.org/page/32991575">https://www.biodiversitylibrary.org/page/32991575</ext-link></mixed-citation></ref><ref id="B26"><mixed-citation xmlns:xlink="http://www.w3.org/1999/xlink" xlink:type="simple"><person-group><name name-style="western"><surname>Hervé-Bazin</surname><given-names>J</given-names></name></person-group> (<year>1914b</year>) <article-title>Note sur quelques Syrphides (Dipt.) du Musée du Congo belge.</article-title><source>Revue Zoologique Africaine</source><volume>3</volume>: <fpage>480</fpage>–<lpage>482</lpage>. <ext-link xlink:type="simple" ext-link-type="uri" xlink:href="https://www.biodiversitylibrary.org/item/103048">https://www.biodiversitylibrary.org/item/103048</ext-link></mixed-citation></ref><ref id="B35"><mixed-citation xmlns:xlink="http://www.w3.org/1999/xlink" xlink:type="simple"><person-group><name name-style="western"><surname>Kertész</surname><given-names>K</given-names></name></person-group> (<year>1910</year>) Catalogus Dipterorum hucusque descriptorum VII, Budapestini, 467 pp. <ext-link xlink:type="simple" ext-link-type="doi" xlink:href="10.5962/bhl.title.5147">https://doi.org/10.5962/bhl.title.5147</ext-link></mixed-citation></ref><ref id="B49"><mixed-citation xmlns:xlink="http://www.w3.org/1999/xlink" xlink:type="simple"><person-group><name name-style="western"><surname>Smith</surname><given-names>KGV</given-names></name><name name-style="western"><surname>Vockeroth</surname><given-names>JR</given-names></name></person-group> (<year>1980</year>) <article-title>38. Family <tp:taxon-name><tp:taxon-name-part taxon-name-part-type="family">Syrphidae</tp:taxon-name-part></tp:taxon-name>.</article-title> In: <person-group><name name-style="western"><surname>Crosskey</surname><given-names>RW</given-names></name></person-group> (<role>Ed.</role>) <issue-title>Catalogue of the Diptera of the Afrotropical Region.</issue-title><source>British Museum (Natural History), London</source>, <fpage>488</fpage>–<lpage>510</lpage>.</mixed-citation></ref><ref id="B34"><mixed-citation xmlns:xlink="http://www.w3.org/1999/xlink" xlink:type="simple"><person-group><name name-style="western"><surname>Keiser</surname><given-names>F</given-names></name></person-group> (<year>1971</year>) <article-title><tp:taxon-name><tp:taxon-name-part taxon-name-part-type="family">Syrphidae</tp:taxon-name-part></tp:taxon-name> von Madagascar (Dipt.).</article-title><source>Verhandlungen der Naturforschenden Gesellschaft in Basel</source><volume>81</volume>: <fpage>223</fpage>–<lpage>318</lpage>.</mixed-citation></ref><ref id="B30"><mixed-citation xmlns:xlink="http://www.w3.org/1999/xlink" xlink:type="simple"><person-group><name name-style="western"><surname>Hull</surname><given-names>FM</given-names></name></person-group> (<year>1941</year>) <article-title>A study of syrphid flies from Madagascar (<tp:taxon-name><tp:taxon-name-part taxon-name-part-type="order">Diptera</tp:taxon-name-part></tp:taxon-name>).</article-title><source>Proceedings of the Academy of Natural Sciences of Philadelphia</source><volume>92</volume>(<issue>1940</issue>): <fpage>309</fpage>–<lpage>334</lpage>. <ext-link xlink:type="simple" ext-link-type="uri" xlink:href="https://www.jstor.org/stable/pdf/4064312.pdf">https://www.jstor.org/stable/pdf/4064312.pdf</ext-link></mixed-citation></ref><ref id="B45"><mixed-citation xmlns:xlink="http://www.w3.org/1999/xlink" xlink:type="simple"><person-group><name name-style="western"><surname>Rosa</surname><given-names>P</given-names></name><name name-style="western"><surname>Madl</surname><given-names>M</given-names></name><name name-style="western"><surname>Zettel</surname><given-names>H</given-names></name><name name-style="western"><surname>Zimmermann</surname><given-names>D</given-names></name></person-group> (<year>2020</year>) <article-title>An illustrated and annotated catalogue of the <tp:taxon-name><tp:taxon-name-part taxon-name-part-type="family">Chrysididae</tp:taxon-name-part></tp:taxon-name> (<tp:taxon-name><tp:taxon-name-part taxon-name-part-type="class">Insecta</tp:taxon-name-part></tp:taxon-name>: <tp:taxon-name><tp:taxon-name-part taxon-name-part-type="order">Hymenoptera</tp:taxon-name-part></tp:taxon-name>) types deposited at the Natural History Museum Vienna.</article-title><source>Annalen des Naturhistorischen Museums in Wien B</source><volume>122</volume>: <fpage>17</fpage>–<lpage>140</lpage>. <ext-link xlink:type="simple" ext-link-type="uri" xlink:href="https://www.zobodat.at/pdf/ANNA_122B_0017-0140.pdf">https://www.zobodat.at/pdf/ANNA_122B_0017-0140.pdf</ext-link></mixed-citation></ref></ref-list></tp:taxon-treatment>
