# Supplementary material for: Revision of the Afrotropical species of the hover fly genus Mesembrius Rondani (Diptera, Syrphidae) using morphological and molecular data
Source: Zookeys. 2021 Jun 21;1046:1–141. doi: 10.3897/zookeys.1046.57052 (PMC8238928; doi:10.3897/zookeys.1046.57052)
Supplement: XML Treatment for Mesembrius capensis [file zookeys.1046.57052-treatment4.xml]

<!DOCTYPE tp:taxon-treatment
  PUBLIC "-//TaxonX//DTD Taxonomic Treatment Publishing DTD v0 20100105//EN" "tax-treatment-NSO.dtd">
<tp:taxon-treatment xmlns:tp="http://www.plazi.org/taxpub"><tp:treatment-meta><kwd-group><label>Taxon classification</label><kwd><named-content xmlns:xlink="http://www.w3.org/1999/xlink" content-type="kingdom">Animalia</named-content></kwd><kwd><named-content xmlns:xlink="http://www.w3.org/1999/xlink" content-type="order">Diptera</named-content></kwd><kwd><named-content xmlns:xlink="http://www.w3.org/1999/xlink" content-type="family">Syrphidae</named-content></kwd></kwd-group><mixed-citation publication-type="journal"><person-group><name><surname>Jordaens</surname><given-names>Kurt</given-names></name><name><surname>Goergen</surname><given-names>Georg</given-names></name><name><surname>Skevington</surname><given-names>Jeffrey H.</given-names></name><name><surname>Kelso</surname><given-names>Scott</given-names></name><name><surname>Meyer</surname><given-names>Marc De</given-names></name></person-group><article-title>Revision of the Afrotropical species of the hover fly genus <italic><tp:taxon-name><tp:taxon-name-part taxon-name-part-type="genus" reg="Mesembrius">Mesembrius</tp:taxon-name-part></tp:taxon-name></italic> Rondani (<tp:taxon-name><tp:taxon-name-part taxon-name-part-type="order">Diptera</tp:taxon-name-part></tp:taxon-name>, <tp:taxon-name><tp:taxon-name-part taxon-name-part-type="family">Syrphidae</tp:taxon-name-part></tp:taxon-name>) using morphological and molecular data</article-title><source>Zookeys</source><day>21</day><month>6</month><year>2021</year><volume>1046</volume><fpage>1</fpage><lpage>141</lpage><pub-id pub-id-type="doi">10.3897/zookeys.1046.57052</pub-id></mixed-citation></tp:treatment-meta><tp:nomenclature><tp:taxon-name><object-id xmlns:xlink="http://www.w3.org/1999/xlink" content-type="arpha" xlink:type="simple">0A6DC797-C790-5549-9B7E-D02757AC502D</object-id>
              <tp:taxon-name-part taxon-name-part-type="genus" reg="Mesembrius">Mesembrius</tp:taxon-name-part>
              <tp:taxon-name-part taxon-name-part-type="species" reg="capensis">capensis</tp:taxon-name-part>
            </tp:taxon-name><tp:taxon-authority>(Macquart, 1842)</tp:taxon-authority><xref ref-type="fig" rid="F4">Figs 7</xref><xref ref-type="fig" rid="F15">, 30</xref><xref ref-type="fig" rid="F24">, 50</xref><xref ref-type="fig" rid="F28">, 70</xref><xref ref-type="fig" rid="F31">, 87</xref><xref ref-type="fig" rid="F35">, 110</xref><xref ref-type="fig" rid="F39">, 129</xref><xref ref-type="fig" rid="F47">, 160</xref><xref ref-type="fig" rid="F51">, 179</xref><xref ref-type="fig" rid="F58">, 209</xref><tp:nomenclature-citation-list><tp:nomenclature-citation><tp:taxon-name>
                  <tp:taxon-name-part taxon-name-part-type="genus" reg="Helophilus">Helophilus</tp:taxon-name-part> <tp:taxon-name-part taxon-name-part-type="species" reg="capensis">capensis</tp:taxon-name-part></tp:taxon-name><comment>Macquart, 1842: 122 (South Africa).</comment></tp:nomenclature-citation><tp:nomenclature-citation><tp:taxon-name>
                  <tp:taxon-name-part taxon-name-part-type="genus" reg="Helophilus">Helophilus</tp:taxon-name-part> <tp:taxon-name-part taxon-name-part-type="species" reg="capensis">capensis</tp:taxon-name-part></tp:taxon-name><comment>– <xref ref-type="bibr" rid="B47">Séguy (1931)</xref>: 118.</comment></tp:nomenclature-citation><tp:nomenclature-citation><tp:taxon-name>
                  <tp:taxon-name-part taxon-name-part-type="genus" reg="Helophilus">Helophilus</tp:taxon-name-part> (<tp:taxon-name-part taxon-name-part-type="subgenus" reg="Mesembrius">Mesembrius</tp:taxon-name-part>) <tp:taxon-name-part taxon-name-part-type="species" reg="capensis">capensis</tp:taxon-name-part></tp:taxon-name><comment>– <xref ref-type="bibr" rid="B3">Bezzi (1915)</xref>: 95.</comment></tp:nomenclature-citation><tp:nomenclature-citation><tp:taxon-name>
                  <tp:taxon-name-part taxon-name-part-type="genus" reg="Tubifera">Tubifera</tp:taxon-name-part> <tp:taxon-name-part taxon-name-part-type="species" reg="capensis">capensis</tp:taxon-name-part></tp:taxon-name><comment>– <xref ref-type="bibr" rid="B35">Kertész (1910)</xref>: 250.</comment></tp:nomenclature-citation><tp:nomenclature-citation><tp:taxon-name>
                  <tp:taxon-name-part taxon-name-part-type="genus" reg="Mesembrius">Mesembrius</tp:taxon-name-part> <tp:taxon-name-part taxon-name-part-type="species" reg="capensis">capensis</tp:taxon-name-part></tp:taxon-name><comment>– <xref ref-type="bibr" rid="B10">Curran (1927)</xref>: 64 – <xref ref-type="bibr" rid="B12">Curran (1939)</xref>: 10 – <xref ref-type="bibr" rid="B49">Smith and Vockeroth (1980)</xref>: 504.</comment></tp:nomenclature-citation><tp:nomenclature-citation><tp:taxon-name>
                  <tp:taxon-name-part taxon-name-part-type="genus" reg="Helophilus">Helophilus</tp:taxon-name-part> <tp:taxon-name-part taxon-name-part-type="species" reg="lagopus">lagopus</tp:taxon-name-part></tp:taxon-name><comment>Loew, 1860: 386 (South Africa). syn. nov.</comment></tp:nomenclature-citation><tp:nomenclature-citation><tp:taxon-name>
                  <tp:taxon-name-part taxon-name-part-type="genus" reg="Helophilus">Helophilus</tp:taxon-name-part> <tp:taxon-name-part taxon-name-part-type="species" reg="lagopus">lagopus</tp:taxon-name-part></tp:taxon-name><comment>– <xref ref-type="bibr" rid="B1">Bezzi (1901)</xref>: 16.</comment></tp:nomenclature-citation><tp:nomenclature-citation><tp:taxon-name>
                  <tp:taxon-name-part taxon-name-part-type="genus" reg="Helophilus">Helophilus</tp:taxon-name-part> (<tp:taxon-name-part taxon-name-part-type="subgenus" reg="Mesembrius">Mesembrius</tp:taxon-name-part>) <tp:taxon-name-part taxon-name-part-type="species" reg="lagopus">lagopus</tp:taxon-name-part></tp:taxon-name><comment>– <xref ref-type="bibr" rid="B3">Bezzi (1915)</xref>: 95.</comment></tp:nomenclature-citation><tp:nomenclature-citation><tp:taxon-name>
                  <tp:taxon-name-part taxon-name-part-type="genus" reg="Tubifera">Tubifera</tp:taxon-name-part> <tp:taxon-name-part taxon-name-part-type="species" reg="lagopus">lagopus</tp:taxon-name-part></tp:taxon-name><comment>– <xref ref-type="bibr" rid="B35">Kertész (1910)</xref>: 255.</comment></tp:nomenclature-citation><tp:nomenclature-citation><tp:taxon-name>
                  <tp:taxon-name-part taxon-name-part-type="genus" reg="Mesembrius">Mesembrius</tp:taxon-name-part> <tp:taxon-name-part taxon-name-part-type="species" reg="lagopus">lagopus</tp:taxon-name-part></tp:taxon-name><comment>– <xref ref-type="bibr" rid="B10">Curran (1927)</xref>: 62 – <xref ref-type="bibr" rid="B12">Curran (1939)</xref>: 10 – van <xref ref-type="bibr" rid="B20">Doesburg (1955)</xref>: 355 – <xref ref-type="bibr" rid="B49">Smith and Vockeroth (1980)</xref>: 504 – <xref ref-type="bibr" rid="B15">De Meyer and Maragia (1993)</xref>: 3.</comment></tp:nomenclature-citation></tp:nomenclature-citation-list></tp:nomenclature><tp:treatment-sec sec-type="Differential diagnosis" id="SECID0E3BDI"><title>Differential diagnosis.</title><p><italic><tp:taxon-name><tp:taxon-name-part taxon-name-part-type="genus" reg="Mesembrius">Mesembrius</tp:taxon-name-part> <tp:taxon-name-part taxon-name-part-type="species" reg="capensis">capensis</tp:taxon-name-part></tp:taxon-name></italic> males lack an apical pile brush on the profemur and have an unmodified metatibia. The basoventral section of the profemur has a patch of black pile. The metafemur is entirely covered with long, thin yellow pile, but with long black pile interspersed in the anteroventral proximal 1/5. The fascia on tergite II is very large with a large anterior and smaller posterior triangular black marking. Males are easily distinguished from any other male by the patch of long black pile on the ventroproximal end of the profemur. Females have a frons which is pale pilose on the ventral half. It differs from females of other species with a pale pilose frons in the ventral half (except from the spined morph of <italic><tp:taxon-name><tp:taxon-name-part taxon-name-part-type="genus" reg="Mesembrius">M.</tp:taxon-name-part> <tp:taxon-name-part taxon-name-part-type="species" reg="caffer">caffer</tp:taxon-name-part></tp:taxon-name></italic>) in tergite II which has a yellow fascia (a pair of yellow maculae in other species). It differs from the female of the spined morph of <italic><tp:taxon-name><tp:taxon-name-part taxon-name-part-type="genus" reg="Mesembrius">M.</tp:taxon-name-part> <tp:taxon-name-part taxon-name-part-type="species" reg="caffer">caffer</tp:taxon-name-part></tp:taxon-name></italic> in the mesotibia which lacks or has very inconspicuous black pile, except for a few thick, black spines at the distal ventral end (black pile conspicuous in ventral distal half and without thick black spines at distal ventral end in <italic><tp:taxon-name><tp:taxon-name-part taxon-name-part-type="genus" reg="Mesembrius">M.</tp:taxon-name-part> <tp:taxon-name-part taxon-name-part-type="species" reg="caffer">caffer</tp:taxon-name-part></tp:taxon-name></italic>).</p></tp:treatment-sec><tp:treatment-sec sec-type="material" id="SECID0EODDI"><title>Examined material.</title><p><italic><tp:taxon-name><tp:taxon-name-part taxon-name-part-type="genus" reg="Helophilus">Helophilus</tp:taxon-name-part> <tp:taxon-name-part taxon-name-part-type="species" reg="capensis">capensis</tp:taxon-name-part></tp:taxon-name></italic> Macquart: Lectotype (hereby designated), male, “SYNTYPE” “<named-content xmlns:xlink="http://www.w3.org/1999/xlink" content-type="dwc:institutional_code" xlink:type="simple">MNHN</named-content>, Paris // ED6791” “1♂ <tp:taxon-name><tp:taxon-name-part taxon-name-part-type="genus" reg="Helophilus">Helophilus</tp:taxon-name-part></tp:taxon-name> // <tp:taxon-name><tp:taxon-name-part taxon-name-part-type="genus" reg="Helophilus"/><tp:taxon-name-part taxon-name-part-type="species" reg="capensis">capensis</tp:taxon-name-part></tp:taxon-name> Macq // C.F. Kassebeer 1999” [<named-content xmlns:xlink="http://www.w3.org/1999/xlink" content-type="dwc:institutional_code" xlink:type="simple">MNHN</named-content>]. <italic><tp:taxon-name><tp:taxon-name-part taxon-name-part-type="genus" reg="Helophilus">Helophilus</tp:taxon-name-part> <tp:taxon-name-part taxon-name-part-type="species" reg="capensis">capensis</tp:taxon-name-part></tp:taxon-name></italic> Macquart: Paralectotype, female, “SYNTYPE” “<named-content xmlns:xlink="http://www.w3.org/1999/xlink" content-type="dwc:institutional_code" xlink:type="simple">MNHN</named-content>, Paris // ED6790” “SYNTYPES // Vockeroth ‘69” “afrique // Delalande” [<named-content xmlns:xlink="http://www.w3.org/1999/xlink" content-type="dwc:institutional_code" xlink:type="simple">MNHN</named-content>].</p><p><italic><tp:taxon-name><tp:taxon-name-part taxon-name-part-type="genus" reg="Helophilus">Helophilus</tp:taxon-name-part> <tp:taxon-name-part taxon-name-part-type="species" reg="lagopus">lagopus</tp:taxon-name-part></tp:taxon-name></italic> Loew: Holotype, female, “<tp:taxon-name><tp:taxon-name-part taxon-name-part-type="genus" reg="Helophilus">Helophilus</tp:taxon-name-part></tp:taxon-name> // <tp:taxon-name><tp:taxon-name-part taxon-name-part-type="genus" reg="Mesembrius"/><tp:taxon-name-part taxon-name-part-type="species" reg="lagopus">lagopus</tp:taxon-name-part></tp:taxon-name>” “208” “Cap. B. // Spei.” “Victo- // rin.” “LECTOTYPUS // <tp:taxon-name><tp:taxon-name-part taxon-name-part-type="genus" reg="Helophilus">Helophilus</tp:taxon-name-part> <tp:taxon-name-part taxon-name-part-type="species" reg="lagopus">lagopus</tp:taxon-name-part></tp:taxon-name> // Loew, 1858” “design. Kassebeer 1993” “NHRS-BYWS // 000002620” [<named-content xmlns:xlink="http://www.w3.org/1999/xlink" content-type="dwc:institutional_code" xlink:type="simple">NRMS</named-content>].</p></tp:treatment-sec><tp:treatment-sec sec-type="material" id="SECID0EYGDI"><title>Other material.</title><p> Angola • 1♂ 1♀; 30 km NE of Duque de Braganza; Nov–Dec. 1957; G.H. Heinrich leg.; <named-content xmlns:xlink="http://www.w3.org/1999/xlink" content-type="dwc:institutional_code" xlink:type="simple">NHMUK</named-content> • 1♀; Duque de Braganza; Nov–Dec 1957; G.H. Heinrich leg.; <named-content xmlns:xlink="http://www.w3.org/1999/xlink" content-type="dwc:institutional_code" xlink:type="simple">NHMUK</named-content>. Botswana • 1♂; Gabarone; 12 Nov 1988; W.H.O. Ernst leg.; <named-content xmlns:xlink="http://www.w3.org/1999/xlink" content-type="dwc:institutional_code" xlink:type="simple">RMNH</named-content>. Democratic Republic of the Congo • 1♀; Sakania; Sep 1931; N.P. Cockerell leg.; <named-content xmlns:xlink="http://www.w3.org/1999/xlink" content-type="dwc:institutional_code" xlink:type="simple">NHMUK</named-content> • 1♂ 1♀; Lualaba; Bunkeya; Oct 1907; S.A. Neave leg.; <named-content xmlns:xlink="http://www.w3.org/1999/xlink" content-type="dwc:institutional_code" xlink:type="simple">NHMUK</named-content> • 1♂; Katanga; Kafubu Mission; Nov 1931; J. Ogilvie leg.; <named-content xmlns:xlink="http://www.w3.org/1999/xlink" content-type="dwc:institutional_code" xlink:type="simple">CNC</named-content> • 1♀; South Kivu; Kalambelembe-Baraka; Jul 1918; R. Mayné leg.; <named-content xmlns:xlink="http://www.w3.org/1999/xlink" content-type="dwc:institutional_code" xlink:type="simple">KMMA</named-content> • 1♀; Kapanga; Lulua; Nov 1928; Walker leg.; <named-content xmlns:xlink="http://www.w3.org/1999/xlink" content-type="dwc:institutional_code" xlink:type="simple">KMMA</named-content> • 1♂ 1♀ Léopoldville [= Kinshasa]; 27 May 1915; Lang and Chapin leg.; <named-content xmlns:xlink="http://www.w3.org/1999/xlink" content-type="dwc:institutional_code" xlink:type="simple">KMMA</named-content> • 1♂; Elisabethville [= Lubumbashi]; 11–17 Sep 1931; A. Mackie leg.; <named-content xmlns:xlink="http://www.w3.org/1999/xlink" content-type="dwc:institutional_code" xlink:type="simple">NHMUK</named-content> • 1♀; Elisabethville [= Lubumbashi]; 23 May 1920; M. Bequaert leg.; <named-content xmlns:xlink="http://www.w3.org/1999/xlink" content-type="dwc:institutional_code" xlink:type="simple">KMMA</named-content> • 1♂ 1♀; Elisabethville [= Lubumbashi]; 1927; M. Bequaert leg.; <named-content xmlns:xlink="http://www.w3.org/1999/xlink" content-type="dwc:institutional_code" xlink:type="simple">KMMA</named-content> • 1♀; Elisabethville [= Lubumbashi]; 12 Nov 1928; M. Bequaert leg.; <named-content xmlns:xlink="http://www.w3.org/1999/xlink" content-type="dwc:institutional_code" xlink:type="simple">KMMA</named-content> • 1♂ 1♀; Elisabethville [= Lubumbashi]; 1 Dec 1929; M. Bequaert leg.; <named-content xmlns:xlink="http://www.w3.org/1999/xlink" content-type="dwc:institutional_code" xlink:type="simple">KMMA</named-content> • 1♂; Elisabethville [= Lubumbashi]; 11–17 Nov 1931; T.D.A. Cockerell leg.; <named-content xmlns:xlink="http://www.w3.org/1999/xlink" content-type="dwc:institutional_code" xlink:type="simple">CNC</named-content> • 1♂ 1♀; Elisabethville [= Lubumbashi]; 9 Sep 1932; De Loose leg. • <named-content xmlns:xlink="http://www.w3.org/1999/xlink" content-type="dwc:institutional_code" xlink:type="simple">KMMA</named-content> • 2♀♀; Elisabethville [= Lubumbashi]; 1 Dec 1929; M. Bequaert leg.; <named-content xmlns:xlink="http://www.w3.org/1999/xlink" content-type="dwc:institutional_code" xlink:type="simple">RMNH</named-content> • 1♂; Elisabethville [= Lubumbashi]; 15 Mar 1928; M. Bequaert leg.; <named-content xmlns:xlink="http://www.w3.org/1999/xlink" content-type="dwc:institutional_code" xlink:type="simple">RMNH</named-content> • 1♂; Elisabethville [= Lubumbashi]; 23 May 1920; M. Bequaert leg.; <named-content xmlns:xlink="http://www.w3.org/1999/xlink" content-type="dwc:institutional_code" xlink:type="simple">RMNH</named-content> • 1♂; Sakania; Nov 1931; V.P. Cockerell leg.; <named-content xmlns:xlink="http://www.w3.org/1999/xlink" content-type="dwc:institutional_code" xlink:type="simple">CNC</named-content> • 1♀; Tumbwe; 16 Nov 1921; M. Bequaert leg.; <named-content xmlns:xlink="http://www.w3.org/1999/xlink" content-type="dwc:institutional_code" xlink:type="simple">KMMA</named-content> • 1♀; locality unknown; 8 Nov 1951; H. De Saeger leg.; <named-content xmlns:xlink="http://www.w3.org/1999/xlink" content-type="dwc:institutional_code" xlink:type="simple">KMMA</named-content>. Eswatini; 1♀; Manzini; 7 May 1991; J.A.W. Lucas leg.; <named-content xmlns:xlink="http://www.w3.org/1999/xlink" content-type="dwc:institutional_code" xlink:type="simple">RMNH</named-content>. Ethiopia • 1♂ 1♀; Errer River; date unknown; G. Kristensen leg.; <named-content xmlns:xlink="http://www.w3.org/1999/xlink" content-type="dwc:institutional_code" xlink:type="simple">NHMUK</named-content>. Ghana • 1♂; Kumasi; 28 Oct 1946; J. Bowden leg.; <named-content xmlns:xlink="http://www.w3.org/1999/xlink" content-type="dwc:institutional_code" xlink:type="simple">NMSA</named-content>. Kenya • 2♂♂ 3♀♀; Nairobi Prov., Kasarani; 10–14 Dec 2016; K. Jordaens and R. Copeland leg.; <named-content xmlns:xlink="http://www.w3.org/1999/xlink" content-type="dwc:institutional_code" xlink:type="simple">NMK</named-content> • 1♀; Nairobi Prov., Kasarani; IV.2014; R. Copeland leg.; <abbrev xmlns:xlink="http://www.w3.org/1999/xlink" content-type="institution" xlink:title="International Centre of Insect Physiology and Ecology, Nairobi, Kenya" id="ABBRID0EALDI" xlink:type="simple">ICIPE</abbrev> • 1♀; Central Prov., Kinnyaga, Mucagara Farm; 16–18 Dec 2016; K. Jordaens and R. Copeland leg.; <named-content xmlns:xlink="http://www.w3.org/1999/xlink" content-type="dwc:institutional_code" xlink:type="simple">NMK</named-content> • 2♂♂; Nyeri; X.1948; van Someren leg.; <named-content xmlns:xlink="http://www.w3.org/1999/xlink" content-type="dwc:institutional_code" xlink:type="simple">NHMUK</named-content> • 2♂♂ 2♀♀; Sola District, Lonje Valley, Laikipia escarpment; 12 Sep 1919; T.J. Anderson leg.; <named-content xmlns:xlink="http://www.w3.org/1999/xlink" content-type="dwc:institutional_code" xlink:type="simple">NHMUK</named-content>. Madagascar • 1♀; Antananarivo; 28 Feb 2016; G. Goergen leg.; <named-content xmlns:xlink="http://www.w3.org/1999/xlink" content-type="dwc:institutional_code" xlink:type="simple">IITA</named-content>. Malawi • 1♀; Ruo; date unknown; R.C. Wood leg.; <named-content xmlns:xlink="http://www.w3.org/1999/xlink" content-type="dwc:institutional_code" xlink:type="simple">NHMUK</named-content>. Mozambique • 1♂; Luabo; Lower Zambezi River, Port East Africa; 1 Apr 1958; P. Usher leg.; <named-content xmlns:xlink="http://www.w3.org/1999/xlink" content-type="dwc:institutional_code" xlink:type="simple">NMSA</named-content> • 1♂; Rikatla; date unknown; H. Junod leg.; <named-content xmlns:xlink="http://www.w3.org/1999/xlink" content-type="dwc:institutional_code" xlink:type="simple">NMSA</named-content>. Rwanda • 1♀; Nduga; Mar 1953; P. Basilewsky leg.; <named-content xmlns:xlink="http://www.w3.org/1999/xlink" content-type="dwc:institutional_code" xlink:type="simple">KMMA</named-content>. South Africa • 1♀; Barberton, Aloe Bridge Farm; 22 Oct 2016; A. Vujić et al.; leg.; <named-content xmlns:xlink="http://www.w3.org/1999/xlink" content-type="dwc:institutional_code" xlink:type="simple">UNS</named-content> • 2♂♂; KwaZulu-Natal, Bisley Valley Nature Reserve; 22 Dec 1993; J.G.H. Londt and Craddock leg.; <named-content xmlns:xlink="http://www.w3.org/1999/xlink" content-type="dwc:institutional_code" xlink:type="simple">NMSA</named-content> • 1♂ 1♀; Bontebok National Park; 4 Dec 2016; A. Vujić; S. Radenković; N. Veličković and Z. Petanidou leg.; <named-content xmlns:xlink="http://www.w3.org/1999/xlink" content-type="dwc:institutional_code" xlink:type="simple">UNS</named-content> • 1♂ 1♀; Capland; date unknown; S. Krebs leg.; <named-content xmlns:xlink="http://www.w3.org/1999/xlink" content-type="dwc:institutional_code" xlink:type="simple">MNB</named-content>; 1♂; Western Cape, Cederberg; 17–21 Oct 2017; K. Jordaens leg.; <named-content xmlns:xlink="http://www.w3.org/1999/xlink" content-type="dwc:institutional_code" xlink:type="simple">KMMA</named-content> • 1♂; KwaZulu-Natal, Doonybrook; 10 Oct 2015; Vujić et al. leg.; <named-content xmlns:xlink="http://www.w3.org/1999/xlink" content-type="dwc:institutional_code" xlink:type="simple">UNS</named-content> • 1♀; Eastern Cape, East London; 9 Apr 1922; H.K. Munro leg.; <named-content xmlns:xlink="http://www.w3.org/1999/xlink" content-type="dwc:institutional_code" xlink:type="simple">RMNH</named-content> • 1♂; Eastern Cape, East London; 9 Apr 1922; H.K. Munro leg.; <named-content xmlns:xlink="http://www.w3.org/1999/xlink" content-type="dwc:institutional_code" xlink:type="simple">NMSA</named-content> • 1♂; Hottentot, Holland; 5 Dec 2016; A. Vujić; S.Radenković; N. Veličković and Z. Petanidou leg.; <named-content xmlns:xlink="http://www.w3.org/1999/xlink" content-type="dwc:institutional_code" xlink:type="simple">UNS</named-content> • 1♂; KwaZulu-Natal, Ashburton; 8 Nov 1982; D.A. Barraclough leg.; <named-content xmlns:xlink="http://www.w3.org/1999/xlink" content-type="dwc:institutional_code" xlink:type="simple">NMSA</named-content> • 1♂; KwaZulu-Natal, Barlett Estate, Cato Ridge; 9 Oct 2018; G. Theron leg.; <named-content xmlns:xlink="http://www.w3.org/1999/xlink" content-type="dwc:institutional_code" xlink:type="simple">NMSA</named-content> • 1♂; KwaZulu-Natal, Bishopstown, near Pietermaritzburg; 11 Dec 1982; A. Seymour leg.; <named-content xmlns:xlink="http://www.w3.org/1999/xlink" content-type="dwc:institutional_code" xlink:type="simple">NMSA</named-content> • 2♂♂; KwaZulu-Natal, Bisley Valley Reserve; 22 Dec 1993; J.G.H. Londt leg.; <named-content xmlns:xlink="http://www.w3.org/1999/xlink" content-type="dwc:institutional_code" xlink:type="simple">NMSA</named-content> • 1♂; KwaZulu-Natal, Congelia; 26 Oct 1906; G.F. Leigh leg.; <named-content xmlns:xlink="http://www.w3.org/1999/xlink" content-type="dwc:institutional_code" xlink:type="simple">NMSA</named-content> • 2♂♂; KwaZulu-Natal; Ferncliff; 16 Nov 2018; K. Jordaens leg.; <named-content xmlns:xlink="http://www.w3.org/1999/xlink" content-type="dwc:institutional_code" xlink:type="simple">NMSA</named-content> • 1♂; KwaZulu-Natal, Hudley; date unknown; E. Pinhey leg.; <named-content xmlns:xlink="http://www.w3.org/1999/xlink" content-type="dwc:institutional_code" xlink:type="simple">NMSA</named-content> • 1♂; KwaZulu-Natal, Illovo; 14 Jun 1919; collector unknown; <named-content xmlns:xlink="http://www.w3.org/1999/xlink" content-type="dwc:institutional_code" xlink:type="simple">NMSA</named-content> • 1♂; KwaZulu-Natal, Ingwavuma; 21 Feb 1979; J.G.H. Londt leg.; <named-content xmlns:xlink="http://www.w3.org/1999/xlink" content-type="dwc:institutional_code" xlink:type="simple">NMSA</named-content> • 1♂; KwaZulu-Natal, Kosi Bay Nature Reserve; 30 Nov 1982; B.R. Stuckenberg leg.; <named-content xmlns:xlink="http://www.w3.org/1999/xlink" content-type="dwc:institutional_code" xlink:type="simple">NMSA</named-content> • 1♀; KwaZulu-Natal, Kosi Lake; 22–27 Jan 1967; D. Gilissen leg.; <named-content xmlns:xlink="http://www.w3.org/1999/xlink" content-type="dwc:institutional_code" xlink:type="simple">RMNH</named-content> • 1♂; KwaZulu-Natal, Mkuzi Game Reserve, Nsumu Pan Area; 12 Jan 1994; Natal Museum Staff leg.; <named-content xmlns:xlink="http://www.w3.org/1999/xlink" content-type="dwc:institutional_code" xlink:type="simple">NMSA</named-content> •1♂; KwaZulu-Natal, Mtunzini; 7 Feb 1965; T. Schofield leg.; <named-content xmlns:xlink="http://www.w3.org/1999/xlink" content-type="dwc:institutional_code" xlink:type="simple">NMSA</named-content> • 1♂; KwaZulu-Natal, Port Shepstone, Uvongo; 23 Sep 2005; A. Wilson leg.; <named-content xmlns:xlink="http://www.w3.org/1999/xlink" content-type="dwc:institutional_code" xlink:type="simple">NMSA</named-content> • 1♂; KwaZulu-Natal, Salt Rock; 5 Oct 1991; J.G.H. Londt leg.; <named-content xmlns:xlink="http://www.w3.org/1999/xlink" content-type="dwc:institutional_code" xlink:type="simple">NMSA</named-content> • 2♂♂; KwaZulu-Natal; Zululand, Ndumu Game Reserve; 26 Oct 1972; M.E. Irwin leg.; <named-content xmlns:xlink="http://www.w3.org/1999/xlink" content-type="dwc:institutional_code" xlink:type="simple">NMSA</named-content> • 3♂♂ 4♀♀; KwaZulu-Natal, Howick; 18 Oct 2015; A. Vujić et al. leg.; <named-content xmlns:xlink="http://www.w3.org/1999/xlink" content-type="dwc:institutional_code" xlink:type="simple">UNS</named-content> • 1♀; KwaZulu-Natal, Howick, near Curry’s Post; 14 Feb 2016; A. Vujić; S. Radenković leg.; <named-content xmlns:xlink="http://www.w3.org/1999/xlink" content-type="dwc:institutional_code" xlink:type="simple">UNS</named-content> • 1♂; Western Cape, Keniworth Racecourse Cons. Area; 5 Nov 2014; A. Vujić et al. leg.; <named-content xmlns:xlink="http://www.w3.org/1999/xlink" content-type="dwc:institutional_code" xlink:type="simple">UNS</named-content> • 1♀; Mpumulanga, Mariepskop National Park; 23–24 Jan 2017; K. Jordaens leg.; <named-content xmlns:xlink="http://www.w3.org/1999/xlink" content-type="dwc:institutional_code" xlink:type="simple">KMMA</named-content> • 1♂ 1♀; Mpumulanga, Molele Farm; 28 Jan 2017; K. Jordaens leg.; <named-content xmlns:xlink="http://www.w3.org/1999/xlink" content-type="dwc:institutional_code" xlink:type="simple">KMMA</named-content> • 1♂; Muizenberg, False Bay; 3 Jan 1972; Southern African Expedition leg.; <named-content xmlns:xlink="http://www.w3.org/1999/xlink" content-type="dwc:institutional_code" xlink:type="simple">NHMUK</named-content> • 1♀; KwaZulu-Natal, N. from Pietermaritzburg along Otto’s Bluff; 19 Oct 2015; X. Mengual leg.; <named-content xmlns:xlink="http://www.w3.org/1999/xlink" content-type="dwc:institutional_code" xlink:type="simple">ZFMK</named-content> • 4♂♂ 8♀♀; KwaZulu-Natal, near Howick; 18 Oct 2015; X. Mengual leg.; <named-content xmlns:xlink="http://www.w3.org/1999/xlink" content-type="dwc:institutional_code" xlink:type="simple">ZFMK</named-content> • 1♂; Cape Province, Port Elizabeth; 22–27 Dec 1985; J.G.H. Londt leg.; <named-content xmlns:xlink="http://www.w3.org/1999/xlink" content-type="dwc:institutional_code" xlink:type="simple">NMSA</named-content> • 1♂; Stellenbosch, Delheim winery; 10 Feb 2009; E.M. &amp; L. Laasonen leg.; <named-content xmlns:xlink="http://www.w3.org/1999/xlink" content-type="dwc:institutional_code" xlink:type="simple">MZH</named-content> • 1♂; Western Cape, Cederberg NP; 20 Nov 2011; A. Vujić leg.; <named-content xmlns:xlink="http://www.w3.org/1999/xlink" content-type="dwc:institutional_code" xlink:type="simple">MZH</named-content> • 1♂ 1♀; KwaZulu-Natal, Winterton; 1 Oct 2015; X. Mengual leg.; <named-content xmlns:xlink="http://www.w3.org/1999/xlink" content-type="dwc:institutional_code" xlink:type="simple">ZFMK</named-content> • 1♂; KwaZulu-Natal, Winterton; 27 Sep 2015; A. Vujić et al. leg.; <named-content xmlns:xlink="http://www.w3.org/1999/xlink" content-type="dwc:institutional_code" xlink:type="simple">UNS</named-content> • 1♂ 2♀♀; Zastron; 16 Dec 2016; A. Vujić; S. Radenković; N. Veličković and Z. Petanidou leg.; <named-content xmlns:xlink="http://www.w3.org/1999/xlink" content-type="dwc:institutional_code" xlink:type="simple">UNS</named-content> • 1♂ 1♀; locality and date unknown; S. Krebs leg.; <named-content xmlns:xlink="http://www.w3.org/1999/xlink" content-type="dwc:institutional_code" xlink:type="simple">MNB</named-content> • 1♂; Limpopo Province, Moorddrift; date and collector unknown; <named-content xmlns:xlink="http://www.w3.org/1999/xlink" content-type="dwc:institutional_code" xlink:type="simple">NMSA</named-content> • 1♂; Limpopo Province, Plat River; 1 Jan 1903; V. Judzncka leg.; <named-content xmlns:xlink="http://www.w3.org/1999/xlink" content-type="dwc:institutional_code" xlink:type="simple">NMSA</named-content> • 1♂; Mongosi; May 1916; W.E. Jones leg.; <named-content xmlns:xlink="http://www.w3.org/1999/xlink" content-type="dwc:institutional_code" xlink:type="simple">RMNH</named-content> • 2♂♂; Mpumalanga, Barberton, De Kaap; 18 and 29 Apr 1929; H.K. Munro leg.; <named-content xmlns:xlink="http://www.w3.org/1999/xlink" content-type="dwc:institutional_code" xlink:type="simple">NMSA</named-content> • 2♂♂; Mpumalanga, Lomati River; 7 Nov 1970; B.R. Stuckenberg leg.; <named-content xmlns:xlink="http://www.w3.org/1999/xlink" content-type="dwc:institutional_code" xlink:type="simple">NMSA</named-content> • 1♀; Piet Retief; 15 Mar 1918; Dr. Brauns leg.; <named-content xmlns:xlink="http://www.w3.org/1999/xlink" content-type="dwc:institutional_code" xlink:type="simple">RMNH</named-content> • 1♀; Port Elizabeth; 24 Feb 1922; H.K. Munro leg.; <named-content xmlns:xlink="http://www.w3.org/1999/xlink" content-type="dwc:institutional_code" xlink:type="simple">RMNH</named-content> • 1♂; Western Cape, Knysna; 1 Jan 1910; H. Brauns leg.; <named-content xmlns:xlink="http://www.w3.org/1999/xlink" content-type="dwc:institutional_code" xlink:type="simple">NMSA</named-content>. Togo • 1♀; Kloto Forest; Feb 2005; G. Goergen leg.; <named-content xmlns:xlink="http://www.w3.org/1999/xlink" content-type="dwc:institutional_code" xlink:type="simple">IITA</named-content>. Uganda • 1♂; Entebbe; 23–31 Jan 1973; H. Falke leg.; <named-content xmlns:xlink="http://www.w3.org/1999/xlink" content-type="dwc:institutional_code" xlink:type="simple">CNC</named-content> • 1♀; Entebbe; 1–15 Apr 1983; G.G.M. Schulten leg.; <named-content xmlns:xlink="http://www.w3.org/1999/xlink" content-type="dwc:institutional_code" xlink:type="simple">RMNH</named-content> • 1♂; Ibanda; 23–28 Dec 1972; H. Falke leg.; <named-content xmlns:xlink="http://www.w3.org/1999/xlink" content-type="dwc:institutional_code" xlink:type="simple">CNC</named-content>. Zambia • 1♂; Lake Bangweulu, Mbawala Island; Nov–Dec 1946; collector unknown; <named-content xmlns:xlink="http://www.w3.org/1999/xlink" content-type="dwc:institutional_code" xlink:type="simple">NHMUK</named-content> • 1♂; N. of lake Bangweulu, near Milambo; 20 Oct 1946; collector unknown; <named-content xmlns:xlink="http://www.w3.org/1999/xlink" content-type="dwc:institutional_code" xlink:type="simple">NHMUK</named-content> • 1♂; N. of Lake Bangweulu; N’Sombo; 11 Dec 1946; collector unknown; <named-content xmlns:xlink="http://www.w3.org/1999/xlink" content-type="dwc:institutional_code" xlink:type="simple">NHMUK</named-content> • 1♂; Chilanga; 2 Jan 1914; R.C. Wood leg.; NHMK. Zimbabwe • 1♂; upper Kalungwsisi valley; 10 Sep 1908; S.A. Neave leg.; <abbrev xmlns:xlink="http://www.w3.org/1999/xlink" content-type="institution" xlink:title="Oxford University Museum, Oxford, UK" id="ABBRID0EAVDI" xlink:type="simple">OXUM</abbrev> • 1♂; Salisbury [= Harare]; date unknown; G.A.K. Marshall leg.; <named-content xmlns:xlink="http://www.w3.org/1999/xlink" content-type="dwc:institutional_code" xlink:type="simple">NHMUK</named-content> • 1♀; Umtali District; 2 Jan 1931; P.A. Sheppard leg.; <named-content xmlns:xlink="http://www.w3.org/1999/xlink" content-type="dwc:institutional_code" xlink:type="simple">RMNH</named-content> • 1♂; N. Vumba; 6 Oct 1963; D. Cookson leg.; <named-content xmlns:xlink="http://www.w3.org/1999/xlink" content-type="dwc:institutional_code" xlink:type="simple">NMSA</named-content>.</p></tp:treatment-sec><tp:treatment-sec sec-type="description" id="SECID0EUVDI"><title>Re-description male</title><p><bold>(Fig. <xref ref-type="fig" rid="F4">7</xref>).</bold> Body length: 10.6–14.5 mm. Wing length: 8.1–10.4 mm.</p><p><bold><italic>Head</italic></bold> (Fig. <xref ref-type="fig" rid="F24">50</xref>). Eyes bare; slightly dichoptic, distance between eyes approx. the width of ocellus. Face white with dark medial vitta; white pollinose; white pilose. Vertical triangle with black pile in lower half and at ocellar triangle, yellow pile on vertex; yellow pollinose until just before anterior ocellus; distance between lateral ocellus and eye margin 1/2 width of ocellus. Frontal triangle white; white pilose; white pollinose. Frontal prominence shiny black. Occiput yellow; yellow pilose; yellow and white pollinose. Antenna black, antennal arista reddish-brown.</p><p><bold><italic>Thorax.</italic></bold> Scutum black with, dorsally, pair of well-demarcated yellow vittae and a faint yellow medial line, which are both connected at anterior and posterior parts of scutum; with lateral, yellow vitta; pile rufous. Scutellum uniformly yellow-brown; yellow pilose.</p><p><bold><italic>Legs.</italic></bold> Proleg (Fig. <xref ref-type="fig" rid="F47">160</xref>): femur dark brown to black, without apical pile brush; yellow pilose, pile shorter on dorsal side; with a small patch of black pile at posteroventral proximal end. Tibia yellow to orange-brown, long yellow pilose with a few thick black pile at distal end; tarsi orange-brown, black pilose dorsally, yellow-orange pilose ventrally. Mesoleg (Fig. <xref ref-type="fig" rid="F51">179</xref>): femur as in proleg, but without the posteroventral black pile at proximal end; tibia yellow-orange; with black pile on anterodorsal side; otherwise long yellow pilose. Basitarsus and second tarsal segment orange-brown; black pilose dorsally, long yellow pilose posteriorly. Other tarsi brown; black pilose, with long dark brown pile posteriorly. Metaleg: femur dark brown to black; yellow pilose, with long black pile interspersed at posteroventral proximal half and with some short and thicker black pile at distal end. Tibia dark brown; unmodified; long yellow pilose with sorter, black pile on ventrally and posteriorly, ventral side also with some long, black pile. Tarsi dark brown to black; black pilose dorsally, dark brown and orange pilose ventrally.</p><p><bold><italic>Wing</italic></bold> (Fig. <xref ref-type="fig" rid="F39">129</xref>). Entire wing uniformly dense microtrichose.</p><p><bold><italic>Abdomen</italic></bold> (Fig. <xref ref-type="fig" rid="F31">87</xref>). Tergite II with a pair of large, yellow triangular maculae; black marking hourglass-shaped; posterior black marking, though sometimes very vague (as in Fig. <xref ref-type="fig" rid="F31">87</xref>), equal in size or somewhat narrower than anterior black marking. Posterior black part with short, stiff black setulae which to not extend to the lateral margins. Tergite III and IV with yellow fascia of variable size, often occupying almost the entire tergite, but always with black triangular marking posteriorly. Tergite V strongly white pollinose, except for a black medial zone; with short, black stiff pile posteriorly which do not reach the lateral tergal sides, this pile being absent in specimens where the posterior black marking is strongly reduced.</p><p><bold><italic>Genitalia</italic></bold> (Fig. <xref ref-type="fig" rid="F58">209</xref>). Epandrium: Dorsal lobe of surstylus elongated, more or less rectangular with upwardly curved apex; with short, black spines in distal half; dorsolaterally with a few longer, black setulae; dorsally and laterally with long, yellow pile. Ventral lobe of surstylus with large expansion ventrally with, on ventral side of the expansion, very long and dense black setulae.</p></tp:treatment-sec><tp:treatment-sec sec-type="description" id="SECID0EHYDI"><title>Re-description female</title><p><bold>(Fig. <xref ref-type="fig" rid="F15">30</xref>).</bold> Body length: 9.6–14.4 mm. Wing length: 8.1–10.2 mm.</p><p><bold><italic>Head</italic></bold> (Fig. <xref ref-type="fig" rid="F28">70</xref>). Eyes bare; dichoptic. Face yellow-white with dark medial vitta; white pilose, white pollinose. Frons yellow-white; predominantly black pilose on ocellar triangle and just ventrally of ocellar triangle, otherwise white pilose; strongly white pollinose on ventral 3/5. Distance between lateral ocellus and eye margin approx. 1½x width of ocellus. Occiput yellow-white; yellow-white pilose; yellow-white pollinose. Frontal prominence shiny black, orange-brown at distal end; antenna black; antennal arista reddish-brown.</p><p><bold><italic>Thorax.</italic></bold> Scutum dark brown with one pair of dorsolateral lighter, yellow pollinose vittae which are connected posteriorly; with lateral, yellow pollinose vitta; yellow pilose. Scutellum yellow-orange; yellow pilose.</p><p><bold><italic>Legs.</italic></bold> Proleg: Femur black, distal end yellow-orange; yellow pilose; white pollinose. Tibia orange, darkened on dorsal distal 1/3; yellow pilose. Tarsi orange-brown to black; black pilose dorsally, yellow pilose ventrally with some thick, black pile ventrally. Mesoleg: Femur black; yellow-white pilose, with some short black spines at distal end ventrally. Tibia orange; yellow pilose, with some long, thick black pile at ventral distal end. Basitarsus orange; yellow pilose, with some long, thick black pile on dorsal distal end and ventrally. Other tarsi black; dorsally short black pilose, ventrally yellow pilose with some large, thick black pile. Metaleg: Femur black; yellow-white pilose with shorter and thicker black pile on ventral distal half; white pollinose. Tibia chocolate-brown; yellow-white pilose with some black pile interspersed ventrally, pile longer on distal ventral end. Tarsi black; short black and yellow pilose dorsally; densely yellow-orange pilose ventrally.</p><p><bold><italic>Wing.</italic></bold> Entire wing uniformly microtrichose.</p><p><bold><italic>Abdomen</italic></bold> (Fig. <xref ref-type="fig" rid="F35">110</xref>). Tergite II with a broad orange fascia, with a narrow black anterior marking and a larger, posterior black marking which, in the medial part, is approx. 1/2 the tergal length; yellow pilose, with some very short and thicker black pile posteriorly; especially the posterior part of the posterior black marking white pollinose. Tergite III with yellow-orange fascia which in the medial part is approx. 2/5 of tergal length; yellow pilose, with some very short and thicker black pile posteriorly; especially in the medial part strongly white pollinose. Tergite IV similar, but entire orange fascia strongly white pollinose and black pile in black marking almost absent. Tergite V black; yellow-white pilose; strongly white pollinose on anterior half, especially on the lateral sides.</p></tp:treatment-sec><tp:treatment-sec sec-type="distribution" id="SECID0E6ZDI"><title>Distribution.</title><p>Angola, Botswana, Democratic Republic of the Congo, Eswatini, Ethiopia, Ghana, Kenya, Madagascar, Malawi, Mozambique, Rwanda, South Africa, Togo, Uganda, Zambia and Zimbabwe.</p></tp:treatment-sec><tp:treatment-sec sec-type="comments" id="SECID0EE1DI"><title>Comments.</title><p>The study of the type material shows that <italic><tp:taxon-name><tp:taxon-name-part taxon-name-part-type="genus" reg="Mesembrius">M.</tp:taxon-name-part> <tp:taxon-name-part taxon-name-part-type="species" reg="lagopus">lagopus</tp:taxon-name-part></tp:taxon-name></italic> (Loew, 1860) is morphologically similar to <italic><tp:taxon-name><tp:taxon-name-part taxon-name-part-type="genus" reg="Mesembrius">M.</tp:taxon-name-part> <tp:taxon-name-part taxon-name-part-type="species" reg="capensis">capensis</tp:taxon-name-part></tp:taxon-name></italic> (Macquart, 1842) and hence, we consider both conspecific, with <italic><tp:taxon-name><tp:taxon-name-part taxon-name-part-type="genus" reg="Mesembrius">M.</tp:taxon-name-part> <tp:taxon-name-part taxon-name-part-type="species" reg="lagopus">lagopus</tp:taxon-name-part></tp:taxon-name></italic> (Loew, 1860) being a junior synonym of <italic><tp:taxon-name><tp:taxon-name-part taxon-name-part-type="genus" reg="Mesembrius">M.</tp:taxon-name-part> <tp:taxon-name-part taxon-name-part-type="species" reg="capensis">capensis</tp:taxon-name-part></tp:taxon-name></italic> (Macquart, 1842).</p></tp:treatment-sec><tp:treatment-sec><!--Section generated to contain objects referenced in tp:taxon-treatment.--><fig id="F4" position="float" orientation="portrait"><object-id xmlns:xlink="http://www.w3.org/1999/xlink" content-type="doi" xlink:type="simple">10.3897/zookeys.1046.57052.figures7-8</object-id><object-id xmlns:xlink="http://www.w3.org/1999/xlink" content-type="arpha" xlink:type="simple">8105AC19-72F2-5033-A57E-3BEEC93ECA5B</object-id><label>Figures 7, 8.</label><caption><p><italic><tp:taxon-name><tp:taxon-name-part taxon-name-part-type="genus" reg="Mesembrius">Mesembrius</tp:taxon-name-part></tp:taxon-name></italic> spp., habitus, lateral view <bold>7</bold><italic><tp:taxon-name><tp:taxon-name-part taxon-name-part-type="genus" reg="Mesembrius">M.</tp:taxon-name-part> <tp:taxon-name-part taxon-name-part-type="species" reg="capensis">capensis</tp:taxon-name-part></tp:taxon-name></italic> (Macquart) (♂) <bold>8</bold><italic><tp:taxon-name><tp:taxon-name-part taxon-name-part-type="genus" reg="Mesembrius">M.</tp:taxon-name-part> <tp:taxon-name-part taxon-name-part-type="species" reg="chapini">chapini</tp:taxon-name-part></tp:taxon-name></italic> Curran (♂).</p></caption><graphic xmlns:xlink="http://www.w3.org/1999/xlink" xlink:href="zookeys-1046-001-g004.jpg" position="float" orientation="portrait" xlink:type="simple" id="oo_557465.jpg"><uri content-type="original_file" xlink:type="simple">https://binary.pensoft.net/fig/557465</uri></graphic></fig><fig id="F15" position="float" orientation="portrait"><object-id xmlns:xlink="http://www.w3.org/1999/xlink" content-type="doi" xlink:type="simple">10.3897/zookeys.1046.57052.figures29-30</object-id><object-id xmlns:xlink="http://www.w3.org/1999/xlink" content-type="arpha" xlink:type="simple">C910961F-1C0C-5BCE-873B-DD75DF1B0DC1</object-id><label>Figures 29, 30.</label><caption><p><italic><tp:taxon-name><tp:taxon-name-part taxon-name-part-type="genus" reg="Mesembrius">Mesembrius</tp:taxon-name-part></tp:taxon-name></italic> spp., habitus, lateral view <bold>29</bold><italic><tp:taxon-name><tp:taxon-name-part taxon-name-part-type="genus" reg="Mesembrius">M.</tp:taxon-name-part> <tp:taxon-name-part taxon-name-part-type="species" reg="ctenifer">ctenifer</tp:taxon-name-part></tp:taxon-name></italic> syn. nov. Hull (♀) <bold>30</bold><italic><tp:taxon-name><tp:taxon-name-part taxon-name-part-type="genus" reg="Mesembrius">M.</tp:taxon-name-part> <tp:taxon-name-part taxon-name-part-type="species" reg="capensis">capensis</tp:taxon-name-part></tp:taxon-name></italic> (Macquart) (♀).</p></caption><graphic xmlns:xlink="http://www.w3.org/1999/xlink" xlink:href="zookeys-1046-001-g015.jpg" position="float" orientation="portrait" xlink:type="simple" id="oo_557476.jpg"><uri content-type="original_file" xlink:type="simple">https://binary.pensoft.net/fig/557476</uri></graphic></fig><fig id="F24" position="float" orientation="portrait"><object-id xmlns:xlink="http://www.w3.org/1999/xlink" content-type="doi" xlink:type="simple">10.3897/zookeys.1046.57052.figures46-51</object-id><object-id xmlns:xlink="http://www.w3.org/1999/xlink" content-type="arpha" xlink:type="simple">37FB897A-1BDE-5309-AC71-B0177BF04CB6</object-id><label>Figures 46–51.</label><caption><p><italic><tp:taxon-name><tp:taxon-name-part taxon-name-part-type="genus" reg="Mesembrius">Mesembrius</tp:taxon-name-part></tp:taxon-name></italic> spp., head, frontal view <bold>46</bold><italic><tp:taxon-name><tp:taxon-name-part taxon-name-part-type="genus" reg="Mesembrius">M.</tp:taxon-name-part> <tp:taxon-name-part taxon-name-part-type="species" reg="arcuatus">arcuatus</tp:taxon-name-part></tp:taxon-name></italic> sp. nov. (♂) <bold>47</bold><italic><tp:taxon-name><tp:taxon-name-part taxon-name-part-type="genus" reg="Mesembrius">M.</tp:taxon-name-part> <tp:taxon-name-part taxon-name-part-type="species" reg="caffer">caffer</tp:taxon-name-part></tp:taxon-name></italic> (Loew) (nominal morph) (♂) <bold>48</bold><italic><tp:taxon-name><tp:taxon-name-part taxon-name-part-type="genus" reg="Mesembrius">M.</tp:taxon-name-part> <tp:taxon-name-part taxon-name-part-type="species" reg="caffer">caffer</tp:taxon-name-part></tp:taxon-name></italic> (Loew) (spined morph) (♂) <bold>49</bold><italic><tp:taxon-name><tp:taxon-name-part taxon-name-part-type="genus" reg="Mesembrius">M.</tp:taxon-name-part> <tp:taxon-name-part taxon-name-part-type="species" reg="ctenifer">ctenifer</tp:taxon-name-part></tp:taxon-name></italic> Hull syn. nov. (♂) <bold>50</bold><italic><tp:taxon-name><tp:taxon-name-part taxon-name-part-type="genus" reg="Mesembrius">M.</tp:taxon-name-part> <tp:taxon-name-part taxon-name-part-type="species" reg="capensis">capensis</tp:taxon-name-part></tp:taxon-name></italic> (Macquart) (♂) <bold>51</bold><italic><tp:taxon-name><tp:taxon-name-part taxon-name-part-type="genus" reg="Mesembrius">M.</tp:taxon-name-part> <tp:taxon-name-part taxon-name-part-type="species" reg="chapini">chapini</tp:taxon-name-part></tp:taxon-name></italic> Curran (♂).</p></caption><graphic xmlns:xlink="http://www.w3.org/1999/xlink" xlink:href="zookeys-1046-001-g024.jpg" position="float" orientation="portrait" xlink:type="simple" id="oo_557485.jpg"><uri content-type="original_file" xlink:type="simple">https://binary.pensoft.net/fig/557485</uri></graphic></fig><fig id="F28" position="float" orientation="portrait"><object-id xmlns:xlink="http://www.w3.org/1999/xlink" content-type="doi" xlink:type="simple">10.3897/zookeys.1046.57052.figures70-74</object-id><object-id xmlns:xlink="http://www.w3.org/1999/xlink" content-type="arpha" xlink:type="simple">7781221D-706C-503D-B2CC-E21FAAFAA4C4</object-id><label>Figures 70–74.</label><caption><p><italic><tp:taxon-name><tp:taxon-name-part taxon-name-part-type="genus" reg="Mesembrius">Mesembrius</tp:taxon-name-part></tp:taxon-name></italic> spp., head, frontal view <bold>70</bold><italic><tp:taxon-name><tp:taxon-name-part taxon-name-part-type="genus" reg="Mesembrius">M.</tp:taxon-name-part> <tp:taxon-name-part taxon-name-part-type="species" reg="capensis">capensis</tp:taxon-name-part></tp:taxon-name></italic> (Macquart) (♀) <bold>71</bold><italic><tp:taxon-name><tp:taxon-name-part taxon-name-part-type="genus" reg="Mesembrius">M.</tp:taxon-name-part> <tp:taxon-name-part taxon-name-part-type="species" reg="cyanipennis">cyanipennis</tp:taxon-name-part></tp:taxon-name></italic> (Bezzi) (♀) <bold>72</bold><italic><tp:taxon-name><tp:taxon-name-part taxon-name-part-type="genus" reg="Mesembrius">M.</tp:taxon-name-part> <tp:taxon-name-part taxon-name-part-type="species" reg="chapini">chapini</tp:taxon-name-part></tp:taxon-name></italic> Curran (♀) <bold>73</bold><italic><tp:taxon-name><tp:taxon-name-part taxon-name-part-type="genus" reg="Mesembrius">M.</tp:taxon-name-part> <tp:taxon-name-part taxon-name-part-type="species" reg="maculifer">maculifer</tp:taxon-name-part></tp:taxon-name></italic> Hull (♀) <bold>74</bold><italic><tp:taxon-name><tp:taxon-name-part taxon-name-part-type="genus" reg="Mesembrius">M.</tp:taxon-name-part> <tp:taxon-name-part taxon-name-part-type="species" reg="morio">morio</tp:taxon-name-part></tp:taxon-name></italic> (Bezzi) (♀).</p></caption><graphic xmlns:xlink="http://www.w3.org/1999/xlink" xlink:href="zookeys-1046-001-g028.jpg" position="float" orientation="portrait" xlink:type="simple" id="oo_557489.jpg"><uri content-type="original_file" xlink:type="simple">https://binary.pensoft.net/fig/557489</uri></graphic></fig><fig id="F31" position="float" orientation="portrait"><object-id xmlns:xlink="http://www.w3.org/1999/xlink" content-type="doi" xlink:type="simple">10.3897/zookeys.1046.57052.figures83-88</object-id><object-id xmlns:xlink="http://www.w3.org/1999/xlink" content-type="arpha" xlink:type="simple">81178076-245A-574A-A052-390E895E6371</object-id><label>Figures 83–88.</label><caption><p><italic><tp:taxon-name><tp:taxon-name-part taxon-name-part-type="genus" reg="Mesembrius">Mesembrius</tp:taxon-name-part></tp:taxon-name></italic> spp., abdomen, dorsal view <bold>83</bold><italic><tp:taxon-name><tp:taxon-name-part taxon-name-part-type="genus" reg="Mesembrius">M.</tp:taxon-name-part> <tp:taxon-name-part taxon-name-part-type="species" reg="arcuatus">arcuatus</tp:taxon-name-part></tp:taxon-name></italic> sp. nov. (♂) <bold>84</bold><italic><tp:taxon-name><tp:taxon-name-part taxon-name-part-type="genus" reg="Mesembrius">M.</tp:taxon-name-part> <tp:taxon-name-part taxon-name-part-type="species" reg="caffer">caffer</tp:taxon-name-part></tp:taxon-name></italic> (Loew) (nominal morph) (♂) <bold>85</bold><italic><tp:taxon-name><tp:taxon-name-part taxon-name-part-type="genus" reg="Mesembrius">M.</tp:taxon-name-part> <tp:taxon-name-part taxon-name-part-type="species" reg="caffer">caffer</tp:taxon-name-part></tp:taxon-name></italic> (Loew) (spined morph) (♂) <bold>86</bold><italic><tp:taxon-name><tp:taxon-name-part taxon-name-part-type="genus" reg="Mesembrius">M.</tp:taxon-name-part> <tp:taxon-name-part taxon-name-part-type="species" reg="ctenifer">ctenifer</tp:taxon-name-part></tp:taxon-name></italic> Hull syn. nov. (♂) <bold>87</bold><italic><tp:taxon-name><tp:taxon-name-part taxon-name-part-type="genus" reg="Mesembrius">M.</tp:taxon-name-part> <tp:taxon-name-part taxon-name-part-type="species" reg="capensis">capensis</tp:taxon-name-part></tp:taxon-name></italic> (Macquart) (♂) <bold>88</bold><italic><tp:taxon-name><tp:taxon-name-part taxon-name-part-type="genus" reg="Mesembrius">M.</tp:taxon-name-part> <tp:taxon-name-part taxon-name-part-type="species" reg="chapini">chapini</tp:taxon-name-part></tp:taxon-name></italic> Curran (♂).</p></caption><graphic xmlns:xlink="http://www.w3.org/1999/xlink" xlink:href="zookeys-1046-001-g031.jpg" position="float" orientation="portrait" xlink:type="simple" id="oo_557492.jpg"><uri content-type="original_file" xlink:type="simple">https://binary.pensoft.net/fig/557492</uri></graphic></fig><fig id="F35" position="float" orientation="portrait"><object-id xmlns:xlink="http://www.w3.org/1999/xlink" content-type="doi" xlink:type="simple">10.3897/zookeys.1046.57052.figures107-112</object-id><object-id xmlns:xlink="http://www.w3.org/1999/xlink" content-type="arpha" xlink:type="simple">230A70A2-0847-51D6-9965-9CF292CCEC23</object-id><label>Figures 107–112.</label><caption><p><italic><tp:taxon-name><tp:taxon-name-part taxon-name-part-type="genus" reg="Mesembrius">Mesembrius</tp:taxon-name-part></tp:taxon-name></italic> spp., abdomen, dorsal view <bold>107</bold><italic><tp:taxon-name><tp:taxon-name-part taxon-name-part-type="genus" reg="Mesembrius">M.</tp:taxon-name-part> <tp:taxon-name-part taxon-name-part-type="species" reg="caffer">caffer</tp:taxon-name-part></tp:taxon-name></italic> (Loew) (nominal morph) (♀) <bold>108</bold><italic><tp:taxon-name><tp:taxon-name-part taxon-name-part-type="genus" reg="Mesembrius">M.</tp:taxon-name-part> <tp:taxon-name-part taxon-name-part-type="species" reg="caffer">caffer</tp:taxon-name-part></tp:taxon-name></italic> (Loew) (spined morph) (♀) <bold>109</bold><italic><tp:taxon-name><tp:taxon-name-part taxon-name-part-type="genus" reg="Mesembrius">M.</tp:taxon-name-part> <tp:taxon-name-part taxon-name-part-type="species" reg="ctenifer">ctenifer</tp:taxon-name-part></tp:taxon-name></italic> syn. nov. Hull (♀) <bold>110</bold><italic><tp:taxon-name><tp:taxon-name-part taxon-name-part-type="genus" reg="Mesembrius">M.</tp:taxon-name-part> <tp:taxon-name-part taxon-name-part-type="species" reg="capensis">capensis</tp:taxon-name-part></tp:taxon-name></italic> (Macquart) (♀) <bold>111</bold><italic><tp:taxon-name><tp:taxon-name-part taxon-name-part-type="genus" reg="Mesembrius">M.</tp:taxon-name-part> <tp:taxon-name-part taxon-name-part-type="species" reg="chapini">chapini</tp:taxon-name-part></tp:taxon-name></italic> Curran (♀) <bold>112</bold><italic><tp:taxon-name><tp:taxon-name-part taxon-name-part-type="genus" reg="Mesembrius">M.</tp:taxon-name-part> <tp:taxon-name-part taxon-name-part-type="species" reg="cyanipennis">cyanipennis</tp:taxon-name-part></tp:taxon-name></italic> (Bezzi) (♀).</p></caption><graphic xmlns:xlink="http://www.w3.org/1999/xlink" xlink:href="zookeys-1046-001-g035.jpg" position="float" orientation="portrait" xlink:type="simple" id="oo_557496.jpg"><uri content-type="original_file" xlink:type="simple">https://binary.pensoft.net/fig/557496</uri></graphic></fig><fig id="F39" position="float" orientation="portrait"><object-id xmlns:xlink="http://www.w3.org/1999/xlink" content-type="doi" xlink:type="simple">10.3897/zookeys.1046.57052.figures127-130</object-id><object-id xmlns:xlink="http://www.w3.org/1999/xlink" content-type="arpha" xlink:type="simple">A54B26FF-56CE-51C0-8516-1CC65FBF849D</object-id><label>Figures 127–130.</label><caption><p><italic><tp:taxon-name><tp:taxon-name-part taxon-name-part-type="genus" reg="Mesembrius">Mesembrius</tp:taxon-name-part></tp:taxon-name></italic> spp., right wing <bold>127</bold><italic><tp:taxon-name><tp:taxon-name-part taxon-name-part-type="genus" reg="Mesembrius">M.</tp:taxon-name-part> <tp:taxon-name-part taxon-name-part-type="species" reg="arcuatus">arcuatus</tp:taxon-name-part></tp:taxon-name></italic> sp. nov. (♂) <bold>128</bold><italic><tp:taxon-name><tp:taxon-name-part taxon-name-part-type="genus" reg="Mesembrius">M.</tp:taxon-name-part> <tp:taxon-name-part taxon-name-part-type="species" reg="caffer">caffer</tp:taxon-name-part></tp:taxon-name></italic> (Loew) (nominal morph) (♂) <bold>129</bold><italic><tp:taxon-name><tp:taxon-name-part taxon-name-part-type="genus" reg="Mesembrius">M.</tp:taxon-name-part> <tp:taxon-name-part taxon-name-part-type="species" reg="capensis">capensis</tp:taxon-name-part></tp:taxon-name></italic> (Macquart) (♂) <bold>130</bold><italic><tp:taxon-name><tp:taxon-name-part taxon-name-part-type="genus" reg="Mesembrius">M.</tp:taxon-name-part> <tp:taxon-name-part taxon-name-part-type="species" reg="chapini">chapini</tp:taxon-name-part></tp:taxon-name></italic> Curran (♂).</p></caption><graphic xmlns:xlink="http://www.w3.org/1999/xlink" xlink:href="zookeys-1046-001-g039.jpg" position="float" orientation="portrait" xlink:type="simple" id="oo_557500.jpg"><uri content-type="original_file" xlink:type="simple">https://binary.pensoft.net/fig/557500</uri></graphic></fig><fig id="F47" position="float" orientation="portrait"><object-id xmlns:xlink="http://www.w3.org/1999/xlink" content-type="doi" xlink:type="simple">10.3897/zookeys.1046.57052.figures159-162</object-id><object-id xmlns:xlink="http://www.w3.org/1999/xlink" content-type="arpha" xlink:type="simple">171E8DB4-D849-51A4-9D23-50454E57287F</object-id><label>Figures 159–162.</label><caption><p><italic><tp:taxon-name><tp:taxon-name-part taxon-name-part-type="genus" reg="Mesembrius">Mesembrius</tp:taxon-name-part></tp:taxon-name></italic> spp., proleg, dorsal view <bold>159</bold><italic><tp:taxon-name><tp:taxon-name-part taxon-name-part-type="genus" reg="Mesembrius">M.</tp:taxon-name-part> <tp:taxon-name-part taxon-name-part-type="species" reg="tarsatus">tarsatus</tp:taxon-name-part></tp:taxon-name></italic> (Bigot) (♂) <bold>160</bold><italic><tp:taxon-name><tp:taxon-name-part taxon-name-part-type="genus" reg="Mesembrius">M.</tp:taxon-name-part> <tp:taxon-name-part taxon-name-part-type="species" reg="capensis">capensis</tp:taxon-name-part></tp:taxon-name></italic> (Macquart) (♂) <bold>161</bold><italic><tp:taxon-name><tp:taxon-name-part taxon-name-part-type="genus" reg="Mesembrius">M.</tp:taxon-name-part> <tp:taxon-name-part taxon-name-part-type="species" reg="senegalensis">senegalensis</tp:taxon-name-part></tp:taxon-name></italic> (♂) <bold>162</bold><italic><tp:taxon-name><tp:taxon-name-part taxon-name-part-type="genus" reg="Mesembrius">M.</tp:taxon-name-part> <tp:taxon-name-part taxon-name-part-type="species" reg="longipilosus">longipilosus</tp:taxon-name-part></tp:taxon-name></italic> sp. nov. (♂). Abbreviations: bt-basitarsus, fem-femur, tib-tibia.</p></caption><graphic xmlns:xlink="http://www.w3.org/1999/xlink" xlink:href="zookeys-1046-001-g046.jpg" position="float" orientation="portrait" xlink:type="simple" id="oo_557507.jpg"><uri content-type="original_file" xlink:type="simple">https://binary.pensoft.net/fig/557507</uri></graphic></fig><fig id="F51" position="float" orientation="portrait"><object-id xmlns:xlink="http://www.w3.org/1999/xlink" content-type="doi" xlink:type="simple">10.3897/zookeys.1046.57052.figures177-180</object-id><object-id xmlns:xlink="http://www.w3.org/1999/xlink" content-type="arpha" xlink:type="simple">C6651BBC-6601-5FDC-B5BE-77E3E9A77AA8</object-id><label>Figures 177–180.</label><caption><p><italic><tp:taxon-name><tp:taxon-name-part taxon-name-part-type="genus" reg="Mesembrius">Mesembrius</tp:taxon-name-part></tp:taxon-name></italic> spp., mesoleg, dorsal view <bold>177</bold><italic><tp:taxon-name><tp:taxon-name-part taxon-name-part-type="genus" reg="Mesembrius">M.</tp:taxon-name-part> <tp:taxon-name-part taxon-name-part-type="species" reg="tibialis">tibialis</tp:taxon-name-part></tp:taxon-name></italic> sp. nov. (♂) <bold>178</bold><italic><tp:taxon-name><tp:taxon-name-part taxon-name-part-type="genus" reg="Mesembrius">M.</tp:taxon-name-part> <tp:taxon-name-part taxon-name-part-type="species" reg="caffer">caffer</tp:taxon-name-part></tp:taxon-name></italic> (Loew) (♂) <bold>179</bold><italic><tp:taxon-name><tp:taxon-name-part taxon-name-part-type="genus" reg="Mesembrius">M.</tp:taxon-name-part> <tp:taxon-name-part taxon-name-part-type="species" reg="capensis">capensis</tp:taxon-name-part></tp:taxon-name></italic> (Macquart) (♂) <bold>180</bold><italic><tp:taxon-name><tp:taxon-name-part taxon-name-part-type="genus" reg="Mesembrius">M.</tp:taxon-name-part> <tp:taxon-name-part taxon-name-part-type="species" reg="madagascariensis">madagascariensis</tp:taxon-name-part></tp:taxon-name></italic> Keiser (♂). Abbreviations: bt-basitarsus, fem-femur, tib-tibia.</p></caption><graphic xmlns:xlink="http://www.w3.org/1999/xlink" xlink:href="zookeys-1046-001-g050.jpg" position="float" orientation="portrait" xlink:type="simple" id="oo_557511.jpg"><uri content-type="original_file" xlink:type="simple">https://binary.pensoft.net/fig/557511</uri></graphic></fig><fig id="F58" position="float" orientation="portrait"><object-id xmlns:xlink="http://www.w3.org/1999/xlink" content-type="doi" xlink:type="simple">10.3897/zookeys.1046.57052.figures205-216</object-id><object-id xmlns:xlink="http://www.w3.org/1999/xlink" content-type="arpha" xlink:type="simple">2637E2BB-872A-5B6A-9309-CECD8DB90F0F</object-id><label>Figures 205–216.</label><caption><p><italic><tp:taxon-name><tp:taxon-name-part taxon-name-part-type="genus" reg="Mesembrius">Mesembrius</tp:taxon-name-part></tp:taxon-name></italic> spp., male genitalia, lateral view <bold>205</bold><italic><tp:taxon-name><tp:taxon-name-part taxon-name-part-type="genus" reg="Mesembrius">M.</tp:taxon-name-part> <tp:taxon-name-part taxon-name-part-type="species" reg="arcuatus">arcuatus</tp:taxon-name-part></tp:taxon-name></italic> sp. nov. <bold>206</bold><italic><tp:taxon-name><tp:taxon-name-part taxon-name-part-type="genus" reg="Mesembrius">M.</tp:taxon-name-part> <tp:taxon-name-part taxon-name-part-type="species" reg="caffer">caffer</tp:taxon-name-part></tp:taxon-name></italic> (Loew) (nominal morph) <bold>207</bold><italic><tp:taxon-name><tp:taxon-name-part taxon-name-part-type="genus" reg="Mesembrius">M.</tp:taxon-name-part> <tp:taxon-name-part taxon-name-part-type="species" reg="caffer">caffer</tp:taxon-name-part></tp:taxon-name></italic> (Loew) (spined morph) <bold>208</bold><italic><tp:taxon-name><tp:taxon-name-part taxon-name-part-type="genus" reg="Mesembrius">M.</tp:taxon-name-part> <tp:taxon-name-part taxon-name-part-type="species" reg="ctenifer">ctenifer</tp:taxon-name-part></tp:taxon-name></italic> Hull syn. nov. <bold>209</bold><italic><tp:taxon-name><tp:taxon-name-part taxon-name-part-type="genus" reg="Mesembrius">M.</tp:taxon-name-part> <tp:taxon-name-part taxon-name-part-type="species" reg="capensis">capensis</tp:taxon-name-part></tp:taxon-name></italic> (Macquart) <bold>210</bold><italic><tp:taxon-name><tp:taxon-name-part taxon-name-part-type="genus" reg="Mesembrius">M.</tp:taxon-name-part> <tp:taxon-name-part taxon-name-part-type="species" reg="chapini">chapini</tp:taxon-name-part></tp:taxon-name></italic> Curran <bold>211</bold><italic><tp:taxon-name><tp:taxon-name-part taxon-name-part-type="genus" reg="Mesembrius">M.</tp:taxon-name-part> <tp:taxon-name-part taxon-name-part-type="species" reg="copelandi">copelandi</tp:taxon-name-part></tp:taxon-name></italic> sp. nov. <bold>212</bold><italic><tp:taxon-name><tp:taxon-name-part taxon-name-part-type="genus" reg="Mesembrius">M.</tp:taxon-name-part> <tp:taxon-name-part taxon-name-part-type="species" reg="cyanipennis">cyanipennis</tp:taxon-name-part></tp:taxon-name></italic> (Bezzi) <bold>213</bold><italic><tp:taxon-name><tp:taxon-name-part taxon-name-part-type="genus" reg="Mesembrius">M.</tp:taxon-name-part> <tp:taxon-name-part taxon-name-part-type="species" reg="ingratus">ingratus</tp:taxon-name-part></tp:taxon-name></italic> (Loew) <bold>214</bold><italic><tp:taxon-name><tp:taxon-name-part taxon-name-part-type="genus" reg="Mesembrius">M.</tp:taxon-name-part> <tp:taxon-name-part taxon-name-part-type="species" reg="longipilosus">longipilosus</tp:taxon-name-part></tp:taxon-name></italic> sp. nov. <bold>215</bold><italic><tp:taxon-name><tp:taxon-name-part taxon-name-part-type="genus" reg="Mesembrius">M.</tp:taxon-name-part> <tp:taxon-name-part taxon-name-part-type="species" reg="madagascariensis">madagascariensis</tp:taxon-name-part></tp:taxon-name></italic> Keiser <bold>216</bold><italic><tp:taxon-name><tp:taxon-name-part taxon-name-part-type="genus" reg="Mesembrius">M.</tp:taxon-name-part> <tp:taxon-name-part taxon-name-part-type="species" reg="minor">minor</tp:taxon-name-part></tp:taxon-name></italic> (Bezzi).</p></caption><graphic xmlns:xlink="http://www.w3.org/1999/xlink" xlink:href="zookeys-1046-001-g057.jpg" position="float" orientation="portrait" xlink:type="simple" id="oo_557518.jpg"><uri content-type="original_file" xlink:type="simple">https://binary.pensoft.net/fig/557518</uri></graphic></fig></tp:treatment-sec><ref-list><ref id="B47"><mixed-citation xmlns:xlink="http://www.w3.org/1999/xlink" xlink:type="simple"><person-group><name name-style="western"><surname>Séguy</surname><given-names>E</given-names></name></person-group> (<year>1931</year>) <article-title>Contribution à l’étude de la faune du Mozambique. Voyage de M. P. Lesne 1928–1929, 3e note – Diptères (1ère partie).</article-title><source>Bulletin du Muséum national d’Histoire naturelle de Paris</source><volume>3</volume>: <fpage>113</fpage>–<lpage>121</lpage>. <ext-link xlink:type="simple" ext-link-type="uri" xlink:href="https://bibliotheques.mnhn.fr/EXPLOITATION/infodoc/digitalCollections/viewerpopup.aspx?seid=BMNHN_S002_1931_T003_N001%26i=BMNHN_S002_1931_T003_N001_0113.jpg">https://bibliotheques.mnhn.fr/EXPLOITATION/infodoc/digitalCollections/viewerpopup.aspx?seid=BMNHN_S002_1931_T003_N001&amp;i=BMNHN_S002_1931_T003_N001_0113.jpg</ext-link></mixed-citation></ref><ref id="B3"><mixed-citation xmlns:xlink="http://www.w3.org/1999/xlink" xlink:type="simple"><person-group><name name-style="western"><surname>Bezzi</surname><given-names>M</given-names></name></person-group> (<year>1915</year>) <source>The <tp:taxon-name><tp:taxon-name-part taxon-name-part-type="family">Syrphidae</tp:taxon-name-part></tp:taxon-name> of the Ethiopian Region Based on Material in the collection of the British Museum (Natural History), with Descriptions of new Genera and Species.</source><publisher-name>British Museum (Natural History)</publisher-name>, <publisher-loc>London</publisher-loc>, <size units="page">146 pp</size>. <ext-link xlink:type="simple" ext-link-type="uri" xlink:href="https://www.biodiversitylibrary.org/page/10933663">https://www.biodiversitylibrary.org/page/10933663</ext-link></mixed-citation></ref><ref id="B35"><mixed-citation xmlns:xlink="http://www.w3.org/1999/xlink" xlink:type="simple"><person-group><name name-style="western"><surname>Kertész</surname><given-names>K</given-names></name></person-group> (<year>1910</year>) Catalogus Dipterorum hucusque descriptorum VII, Budapestini, 467 pp. <ext-link xlink:type="simple" ext-link-type="doi" xlink:href="10.5962/bhl.title.5147">https://doi.org/10.5962/bhl.title.5147</ext-link></mixed-citation></ref><ref id="B10"><mixed-citation xmlns:xlink="http://www.w3.org/1999/xlink" xlink:type="simple"><person-group><name name-style="western"><surname>Curran</surname><given-names>CH</given-names></name></person-group> (<year>1927</year>) <article-title><tp:taxon-name><tp:taxon-name-part taxon-name-part-type="order">Diptera</tp:taxon-name-part></tp:taxon-name> of the American Museum Congo Expedition. Part I. – <tp:taxon-name><tp:taxon-name-part taxon-name-part-type="family">Bibionidae</tp:taxon-name-part></tp:taxon-name>, <tp:taxon-name><tp:taxon-name-part taxon-name-part-type="family">Bombyliidae</tp:taxon-name-part></tp:taxon-name>, <tp:taxon-name><tp:taxon-name-part taxon-name-part-type="family">Dolichopodidae</tp:taxon-name-part></tp:taxon-name>, <tp:taxon-name><tp:taxon-name-part taxon-name-part-type="family">Syrphidae</tp:taxon-name-part></tp:taxon-name>, <tp:taxon-name><tp:taxon-name-part taxon-name-part-type="family">Trypaneidae</tp:taxon-name-part></tp:taxon-name>.</article-title><source>Bulletin of the American Museum of Natural History</source><volume>57</volume>: <fpage>33</fpage>–<lpage>89</lpage>. <ext-link xlink:type="simple" ext-link-type="uri" xlink:href="http://digitallibrary.amnh.org/handle/2246/1640?show=full">http://digitallibrary.amnh.org/handle/2246/1640?show=full</ext-link></mixed-citation></ref><ref id="B12"><mixed-citation xmlns:xlink="http://www.w3.org/1999/xlink" xlink:type="simple"><person-group><name name-style="western"><surname>Curran</surname><given-names>CH</given-names></name></person-group> (<year>1939</year>) <article-title>Records and descriptions of African <tp:taxon-name><tp:taxon-name-part taxon-name-part-type="family">Syrphidae</tp:taxon-name-part></tp:taxon-name> III (<tp:taxon-name><tp:taxon-name-part taxon-name-part-type="order">Diptera</tp:taxon-name-part></tp:taxon-name>).</article-title><source>American Museum Novitates</source><volume>1025</volume>: <fpage>1</fpage>–<lpage>11</lpage>. <ext-link xlink:type="simple" ext-link-type="uri" xlink:href="http://digitallibrary.amnh.org/bitstream/handle/2246/2208/N1010.pdf?sequence=1">http://digitallibrary.amnh.org/bitstream/handle/2246/2208/N1010.pdf?sequence=1</ext-link></mixed-citation></ref><ref id="B49"><mixed-citation xmlns:xlink="http://www.w3.org/1999/xlink" xlink:type="simple"><person-group><name name-style="western"><surname>Smith</surname><given-names>KGV</given-names></name><name name-style="western"><surname>Vockeroth</surname><given-names>JR</given-names></name></person-group> (<year>1980</year>) <article-title>38. Family <tp:taxon-name><tp:taxon-name-part taxon-name-part-type="family">Syrphidae</tp:taxon-name-part></tp:taxon-name>.</article-title> In: <person-group><name name-style="western"><surname>Crosskey</surname><given-names>RW</given-names></name></person-group> (<role>Ed.</role>) <issue-title>Catalogue of the Diptera of the Afrotropical Region.</issue-title><source>British Museum (Natural History), London</source>, <fpage>488</fpage>–<lpage>510</lpage>.</mixed-citation></ref><ref id="B1"><mixed-citation xmlns:xlink="http://www.w3.org/1999/xlink" xlink:type="simple"><person-group><name name-style="western"><surname>Bezzi</surname><given-names>M</given-names></name></person-group> (<year>1901</year>) <article-title>Materiali per la conoscenza della fauna Eritrea. Raccolti dal Dott. Paolo Magretti. Ditteri.</article-title><source>Bollettino della Società Entomologica Italiana</source><volume>33</volume>: <fpage>5</fpage>–<lpage>25</lpage>. <ext-link xlink:type="simple" ext-link-type="uri" xlink:href="https://www.biodiversitylibrary.org/item/39876#page/13/mode/1up">https://www.biodiversitylibrary.org/item/39876#page/13/mode/1up</ext-link></mixed-citation></ref><ref id="B20"><mixed-citation xmlns:xlink="http://www.w3.org/1999/xlink" xlink:type="simple"><person-group><name name-style="western"><surname>Doesburg</surname><given-names>PH van</given-names></name></person-group> (<year>1955</year>) Contribution à l’étude de la faune entomologique du Rwanda Urundi (Mission P. Basilewsky 1953) LXIX <tp:taxon-name><tp:taxon-name-part taxon-name-part-type="order">Diptera</tp:taxon-name-part></tp:taxon-name><tp:taxon-name><tp:taxon-name-part taxon-name-part-type="family">Syrphidae</tp:taxon-name-part></tp:taxon-name>. Annales du Musée Royal du Congo Belge, Série 8vo Sciences Zoologiques 40: 348–356.</mixed-citation></ref><ref id="B15"><mixed-citation xmlns:xlink="http://www.w3.org/1999/xlink" xlink:type="simple"><person-group><name name-style="western"><surname>De Meyer</surname><given-names>M</given-names></name><name name-style="western"><surname>Maragia</surname><given-names>K</given-names></name></person-group> (<year>1993</year>) <article-title><tp:taxon-name><tp:taxon-name-part taxon-name-part-type="family">Syrphidae</tp:taxon-name-part></tp:taxon-name> in Kenya.</article-title><source>Bulletin of the East African Natural History Society</source><volume>23</volume>: <fpage>2</fpage>–<lpage>3</lpage>.</mixed-citation></ref></ref-list></tp:taxon-treatment>
