# Supplementary material for: Revision of the Afrotropical species of the hover fly genus Mesembrius Rondani (Diptera, Syrphidae) using morphological and molecular data
Source: Zookeys. 2021 Jun 21;1046:1–141. doi: 10.3897/zookeys.1046.57052 (PMC8238928; doi:10.3897/zookeys.1046.57052)
Supplement: XML Treatment for Mesembrius ingratus [file zookeys.1046.57052-treatment8.xml]

<!DOCTYPE tp:taxon-treatment
  PUBLIC "-//TaxonX//DTD Taxonomic Treatment Publishing DTD v0 20100105//EN" "tax-treatment-NSO.dtd">
<tp:taxon-treatment xmlns:tp="http://www.plazi.org/taxpub"><tp:treatment-meta><kwd-group><label>Taxon classification</label><kwd><named-content xmlns:xlink="http://www.w3.org/1999/xlink" content-type="kingdom">Animalia</named-content></kwd><kwd><named-content xmlns:xlink="http://www.w3.org/1999/xlink" content-type="order">Diptera</named-content></kwd><kwd><named-content xmlns:xlink="http://www.w3.org/1999/xlink" content-type="family">Syrphidae</named-content></kwd></kwd-group><mixed-citation publication-type="journal"><person-group><name><surname>Jordaens</surname><given-names>Kurt</given-names></name><name><surname>Goergen</surname><given-names>Georg</given-names></name><name><surname>Skevington</surname><given-names>Jeffrey H.</given-names></name><name><surname>Kelso</surname><given-names>Scott</given-names></name><name><surname>Meyer</surname><given-names>Marc De</given-names></name></person-group><article-title>Revision of the Afrotropical species of the hover fly genus <italic><tp:taxon-name><tp:taxon-name-part taxon-name-part-type="genus" reg="Mesembrius">Mesembrius</tp:taxon-name-part></tp:taxon-name></italic> Rondani (<tp:taxon-name><tp:taxon-name-part taxon-name-part-type="order">Diptera</tp:taxon-name-part></tp:taxon-name>, <tp:taxon-name><tp:taxon-name-part taxon-name-part-type="family">Syrphidae</tp:taxon-name-part></tp:taxon-name>) using morphological and molecular data</article-title><source>Zookeys</source><day>21</day><month>6</month><year>2021</year><volume>1046</volume><fpage>1</fpage><lpage>141</lpage><pub-id pub-id-type="doi">10.3897/zookeys.1046.57052</pub-id></mixed-citation></tp:treatment-meta><tp:nomenclature><tp:taxon-name><object-id xmlns:xlink="http://www.w3.org/1999/xlink" content-type="arpha" xlink:type="simple">579D9241-28DE-5AFF-974E-995F3D727CA1</object-id>
              <tp:taxon-name-part taxon-name-part-type="genus" reg="Mesembrius">Mesembrius</tp:taxon-name-part>
              <tp:taxon-name-part taxon-name-part-type="species" reg="ingratus">ingratus</tp:taxon-name-part>
            </tp:taxon-name><tp:taxon-authority>(Loew, 1858)</tp:taxon-authority><xref ref-type="fig" rid="F6">Figs 11</xref><xref ref-type="fig" rid="F25">, 54</xref><xref ref-type="fig" rid="F32">, 91</xref><xref ref-type="fig" rid="F40">, 133</xref><xref ref-type="fig" rid="F46">, 158</xref><xref ref-type="fig" rid="F54">, 190</xref><xref ref-type="fig" rid="F58">, 213</xref><tp:nomenclature-citation-list><tp:nomenclature-citation><tp:taxon-name>
                  <tp:taxon-name-part taxon-name-part-type="genus" reg="Helophilus">Helophilus</tp:taxon-name-part> <tp:taxon-name-part taxon-name-part-type="species" reg="ingratus">ingratus</tp:taxon-name-part></tp:taxon-name><comment>Loew, 1858: 380.</comment></tp:nomenclature-citation><tp:nomenclature-citation><tp:taxon-name>
                  <tp:taxon-name-part taxon-name-part-type="genus" reg="Helophilus">Helophilus</tp:taxon-name-part> <tp:taxon-name-part taxon-name-part-type="species" reg="ingratus">ingratus</tp:taxon-name-part></tp:taxon-name><comment>– <xref ref-type="bibr" rid="B39">Loew (1860)</xref>: 386 – <xref ref-type="bibr" rid="B25">Hervé-Bazin (1914a)</xref>: 297.</comment></tp:nomenclature-citation><tp:nomenclature-citation><tp:taxon-name>
                  <tp:taxon-name-part taxon-name-part-type="genus" reg="Helophilus">Helophilus</tp:taxon-name-part> (<tp:taxon-name-part taxon-name-part-type="subgenus" reg="Mesembrius">Mesembrius</tp:taxon-name-part>) <tp:taxon-name-part taxon-name-part-type="species" reg="ingratus">ingratus</tp:taxon-name-part></tp:taxon-name><comment>– <xref ref-type="bibr" rid="B3">Bezzi (1915)</xref>: 97.</comment></tp:nomenclature-citation><tp:nomenclature-citation><tp:taxon-name>
                  <tp:taxon-name-part taxon-name-part-type="genus" reg="Tubifera">Tubifera</tp:taxon-name-part> <tp:taxon-name-part taxon-name-part-type="species" reg="ingrata">ingrata</tp:taxon-name-part></tp:taxon-name><comment>– <xref ref-type="bibr" rid="B35">Kertész (1910)</xref>: 254.</comment></tp:nomenclature-citation><tp:nomenclature-citation><tp:taxon-name>
                  <tp:taxon-name-part taxon-name-part-type="genus" reg="Mesembrius">Mesembrius</tp:taxon-name-part> <tp:taxon-name-part taxon-name-part-type="species" reg="ingratus">ingratus</tp:taxon-name-part></tp:taxon-name><comment>– <xref ref-type="bibr" rid="B10">Curran (1927)</xref>: 60 – <xref ref-type="bibr" rid="B52">Szilády (1942)</xref>: 92 – <xref ref-type="bibr" rid="B49">Smith and Vockeroth (1980)</xref>: 504.</comment></tp:nomenclature-citation></tp:nomenclature-citation-list></tp:nomenclature><tp:treatment-sec sec-type="Differential diagnosis" id="SECID0EIKCK"><title>Differential diagnosis.</title><p><italic><tp:taxon-name><tp:taxon-name-part taxon-name-part-type="genus" reg="Mesembrius">Mesembrius</tp:taxon-name-part> <tp:taxon-name-part taxon-name-part-type="species" reg="ingratus">ingratus</tp:taxon-name-part></tp:taxon-name></italic> males are holoptic, have a loose black apical pile brush on the profemur, a densely yellow pilose scutum with vague longitudinal vittae, a tuft of black pile on the posterior side of the probasitarsus, a slender metatibia and a posterior deep depression in the proximal half of the metatibia which ventrally extends into a deep groove. It can be distinguished from any other species by the apical pile brush of the profemur which is loose and yellowish with some black pile interspersed (black dorsally, yellow ventrally in <italic><tp:taxon-name><tp:taxon-name-part taxon-name-part-type="genus" reg="Mesembrius">M.</tp:taxon-name-part> <tp:taxon-name-part taxon-name-part-type="species" reg="arcuatus">arcuatus</tp:taxon-name-part></tp:taxon-name></italic> sp. nov.; black in <italic><tp:taxon-name><tp:taxon-name-part taxon-name-part-type="genus" reg="Mesembrius">M.</tp:taxon-name-part> <tp:taxon-name-part taxon-name-part-type="species" reg="tarsatus">tarsatus</tp:taxon-name-part></tp:taxon-name></italic>) and by the deep groove on the metatibia (strongly compressed in <italic><tp:taxon-name><tp:taxon-name-part taxon-name-part-type="genus" reg="Mesembrius">M.</tp:taxon-name-part> <tp:taxon-name-part taxon-name-part-type="species" reg="arcuatus">arcuatus</tp:taxon-name-part></tp:taxon-name></italic> sp. nov.; with a rounded swelling in <italic><tp:taxon-name><tp:taxon-name-part taxon-name-part-type="genus" reg="Mesembrius">M.</tp:taxon-name-part> <tp:taxon-name-part taxon-name-part-type="species" reg="tarsatus">tarsatus</tp:taxon-name-part></tp:taxon-name></italic>). The female is unknown.</p></tp:treatment-sec><tp:treatment-sec sec-type="material" id="SECID0EFMCK"><title>Examined material.</title><p><italic><tp:taxon-name><tp:taxon-name-part taxon-name-part-type="genus" reg="Helophilus">Helophilus</tp:taxon-name-part> <tp:taxon-name-part taxon-name-part-type="species" reg="ingratus">ingratus</tp:taxon-name-part></tp:taxon-name></italic> Loew: Holotype, male, “<tp:taxon-name><tp:taxon-name-part taxon-name-part-type="genus" reg="Helophilus">Helophilus</tp:taxon-name-part></tp:taxon-name> // <tp:taxon-name><tp:taxon-name-part taxon-name-part-type="genus" reg="Helophilus"/><tp:taxon-name-part taxon-name-part-type="species" reg="ingratus">ingratus</tp:taxon-name-part></tp:taxon-name>” “209” “209” “HOLOTYPUS // <tp:taxon-name><tp:taxon-name-part taxon-name-part-type="genus" reg="Helophilus">Helophilus</tp:taxon-name-part> <tp:taxon-name-part taxon-name-part-type="species" reg="ingratus">ingratus</tp:taxon-name-part></tp:taxon-name> // Loew, 1858” “design. Kassebeer 1993” “NHRS-BYWS // 000002619” [<named-content xmlns:xlink="http://www.w3.org/1999/xlink" content-type="dwc:institutional_code" xlink:type="simple">NRMS</named-content>].</p></tp:treatment-sec><tp:treatment-sec sec-type="material" id="SECID0EUNCK"><title>Other material</title><p> Malawi • 1♂; Mount Mulanje; 20 Oct 1912; S.A. Neave leg.; <named-content xmlns:xlink="http://www.w3.org/1999/xlink" content-type="dwc:institutional_code" xlink:type="simple">NHMUK</named-content>. Senegal • 2♂♂; Dakar; 14 Jan 1945; collector unknown; <named-content xmlns:xlink="http://www.w3.org/1999/xlink" content-type="dwc:institutional_code" xlink:type="simple">RMNH</named-content>. South Africa • 1♂; KwaZulu-Natal, Manguzi Forest Reserve; 13–16 Dec 2010; J.G.H. Londt leg.; <named-content xmlns:xlink="http://www.w3.org/1999/xlink" content-type="dwc:institutional_code" xlink:type="simple">NMSA</named-content> • 1♂; KwaZulu-Natal, St. Lucia Park Reserve; 2 Feb 1988; J.G.H. Londt leg.; <named-content xmlns:xlink="http://www.w3.org/1999/xlink" content-type="dwc:institutional_code" xlink:type="simple">NMSA</named-content> • 1♂; KwaZulu-Natal, Ngoya Forest Reserve; 26 Apr 1988; J.G.H. Londt leg.; <named-content xmlns:xlink="http://www.w3.org/1999/xlink" content-type="dwc:institutional_code" xlink:type="simple">NMSA</named-content>.</p></tp:treatment-sec><tp:treatment-sec sec-type="description" id="SECID0ETOCK"><title>Re-description male</title><p><bold>(Fig. <xref ref-type="fig" rid="F6">11</xref>).</bold> Body length: 10.9–11.1 mm. Wing length: 8.0–8.4 mm.</p><p><bold><italic>Head</italic></bold> (Fig. <xref ref-type="fig" rid="F25">54</xref>). Eyes bare; holoptic, length of eye contiguity approx. 1/3 the length of ocellar triangle. Face white with dark medial vitta; white pilose; white pollinose. Vertical triangle with black pile in ventral half and at ocellar triangle; yellow pilose in dorsal half; yellow pollinose. Distance between lateral ocellus and eye margin 1/2 width of ocellus. Frontal triangle and gena white; white pilose; white pollinose. Frontal prominence shiny black; black pilose. Occiput black, but strongly white-grey pollinose; yellow-brown pilose, with a row of almost equally long black pile at dorsal eye margin. Antenna reddish-brown.</p><p><bold><italic>Thorax.</italic></bold> Scutum dark brown with dorsally a pair of vague yellow vittae; yellow-brown pilose. Scutellum uniformly light yellow-brown; yellow pilose.</p><p><bold><italic>Legs.</italic></bold> All legs dark brown, except for pro- and mesotarsi which are yellow-brown. All femora and tibiae with long, loose yellow pile. Proleg (Fig. <xref ref-type="fig" rid="F46">158</xref>): Femur with a loose, yellow apical pile brush interspersed with some long black pile; very short thick pile and longer thin black pile at proximal 1/4 ventrally. Tibia with long, black pile, except dorsally. Basitarsus black pilose dorsally, with tuft of black pile on posterior side, short orange pilose ventrally. Other tarsi black pilose dorsally, short orange pilose ventrally. Mesoleg: Femur long yellow pilose posteriorly and posterodorsally, except at distal end where pile is black; short black pilose anteriorly and anterodorsally; ventrally with longer black pile. Tibia long black and short yellow pilose. Tarsi short black pilose dorsally; short yellow pilose ventrally with a few thick black spines. Metaleg (Fig. <xref ref-type="fig" rid="F54">190</xref>): Femur very slender; covered with long, thin yellow pile; shorter black pile on ventral 1/4 and at distal end. Tibia with a deep posterior depression in the proximal half which is extended as a groove on the ventral side, demarcated with short, dense black pile; proximal half dorsoventrally flattened; predominantly black pilose. Tarsi black pilose dorsally; orange pilose ventrally.</p><p><bold><italic>Wing</italic></bold> (Fig. <xref ref-type="fig" rid="F40">133</xref>). Entire wing uniformly dense microtrichose.</p><p><bold><italic>Abdomen</italic></bold> (Fig. <xref ref-type="fig" rid="F32">91</xref>). Tergite II with pair of very large, yellow triangular maculae; yellow pilose; black marking hourglass-shaped; posterior black marking equal in size or somewhat narrower than anterior black marking, but more vague because of medial white pollinosity; posterior black marking with black pile that posterolaterally extends into the yellow maculae. Tergite III with yellow fascia of variable size, occupying approx. the entire tergite; yellow pilose; with posterior, triangular black marking; black pilose; white pollinose. Tergite IV black; white pilose and white pollinose on anterior fascia, black and yellow pilose on remainder of tergite.</p><p><bold><italic>Genitalia</italic></bold> (Fig. <xref ref-type="fig" rid="F58">213</xref>). Epandrium: Dorsal lobe of surstylus somewhat elongated, broadly rounded, with short, black spines on almost entire surface; dorsally long yellow pilose. Ventral lobe of surstylus straight; bare.</p></tp:treatment-sec><tp:treatment-sec sec-type="Female" id="SECID0ECRCK"><title>Female.</title><p>Unknown.</p></tp:treatment-sec><tp:treatment-sec sec-type="distribution" id="SECID0EHRCK"><title>Distribution.</title><p>Malawi, Senegal and South Africa.</p></tp:treatment-sec><tp:treatment-sec sec-type="comments" id="SECID0EMRCK"><title>Comments.</title><p><xref ref-type="bibr" rid="B10">Curran (1927)</xref> cites several specimens from three localities in the Democratic Republic of the Congo. In a later publication, <xref ref-type="bibr" rid="B12">Curran (1939)</xref> suggests that these specimens belong to <italic><tp:taxon-name><tp:taxon-name-part taxon-name-part-type="genus" reg="Mesembrius">M.</tp:taxon-name-part> <tp:taxon-name-part taxon-name-part-type="species" reg="tarsatus">tarsatus.</tp:taxon-name-part></tp:taxon-name></italic><xref ref-type="bibr" rid="B3">Bezzi (1915)</xref> also mentions the species from Uganda and Durban in South Africa, but <xref ref-type="bibr" rid="B12">Curran (1939)</xref> also considers these specimens as <italic><tp:taxon-name><tp:taxon-name-part taxon-name-part-type="genus" reg="Mesembrius">M.</tp:taxon-name-part> <tp:taxon-name-part taxon-name-part-type="species" reg="tarsatus">tarsatus</tp:taxon-name-part></tp:taxon-name></italic>. We have not encountered females that could be associated with the male of <italic><tp:taxon-name><tp:taxon-name-part taxon-name-part-type="genus" reg="Mesembrius">M.</tp:taxon-name-part> <tp:taxon-name-part taxon-name-part-type="species" reg="ingratus">ingratus</tp:taxon-name-part></tp:taxon-name></italic>. No DNA barcodes are available for <italic><tp:taxon-name><tp:taxon-name-part taxon-name-part-type="genus" reg="Mesembrius">M.</tp:taxon-name-part> <tp:taxon-name-part taxon-name-part-type="species" reg="ingratus">ingratus</tp:taxon-name-part></tp:taxon-name></italic>.</p></tp:treatment-sec><tp:treatment-sec><!--Section generated to contain objects referenced in tp:taxon-treatment.--><fig id="F6" position="float" orientation="portrait"><object-id xmlns:xlink="http://www.w3.org/1999/xlink" content-type="doi" xlink:type="simple">10.3897/zookeys.1046.57052.figures11-12</object-id><object-id xmlns:xlink="http://www.w3.org/1999/xlink" content-type="arpha" xlink:type="simple">41EFE8B8-81DF-54FA-A111-4EF58844C1BB</object-id><label>Figures 11, 12.</label><caption><p><italic><tp:taxon-name><tp:taxon-name-part taxon-name-part-type="genus" reg="Mesembrius">Mesembrius</tp:taxon-name-part></tp:taxon-name></italic> spp., habitus, lateral view <bold>11</bold><italic><tp:taxon-name><tp:taxon-name-part taxon-name-part-type="genus" reg="Mesembrius">M.</tp:taxon-name-part> <tp:taxon-name-part taxon-name-part-type="species" reg="ingratus">ingratus</tp:taxon-name-part></tp:taxon-name></italic> (Loew) (♂) <bold>12</bold><italic><tp:taxon-name><tp:taxon-name-part taxon-name-part-type="genus" reg="Mesembrius">M.</tp:taxon-name-part> <tp:taxon-name-part taxon-name-part-type="species" reg="longipilosus">longipilosus</tp:taxon-name-part></tp:taxon-name></italic> sp. nov. (♂).</p></caption><graphic xmlns:xlink="http://www.w3.org/1999/xlink" xlink:href="zookeys-1046-001-g006.jpg" position="float" orientation="portrait" xlink:type="simple" id="oo_557467.jpg"><uri content-type="original_file" xlink:type="simple">https://binary.pensoft.net/fig/557467</uri></graphic></fig><fig id="F25" position="float" orientation="portrait"><object-id xmlns:xlink="http://www.w3.org/1999/xlink" content-type="doi" xlink:type="simple">10.3897/zookeys.1046.57052.figures52-57</object-id><object-id xmlns:xlink="http://www.w3.org/1999/xlink" content-type="arpha" xlink:type="simple">DA497E25-57B4-5A11-9230-18309243F0C6</object-id><label>Figures 52–57.</label><caption><p><italic><tp:taxon-name><tp:taxon-name-part taxon-name-part-type="genus" reg="Mesembrius">Mesembrius</tp:taxon-name-part></tp:taxon-name></italic> spp., head, frontal view <bold>52</bold><italic><tp:taxon-name><tp:taxon-name-part taxon-name-part-type="genus" reg="Mesembrius">M.</tp:taxon-name-part> <tp:taxon-name-part taxon-name-part-type="species" reg="copelandi">copelandi</tp:taxon-name-part></tp:taxon-name></italic> sp. nov. (♂) <bold>53</bold><italic><tp:taxon-name><tp:taxon-name-part taxon-name-part-type="genus" reg="Mesembrius">M.</tp:taxon-name-part> <tp:taxon-name-part taxon-name-part-type="species" reg="cyanipennis">cyanipennis</tp:taxon-name-part></tp:taxon-name></italic> (Bezzi) (♂) <bold>54</bold><italic><tp:taxon-name><tp:taxon-name-part taxon-name-part-type="genus" reg="Mesembrius">M.</tp:taxon-name-part> <tp:taxon-name-part taxon-name-part-type="species" reg="ingratus">ingratus</tp:taxon-name-part></tp:taxon-name></italic> (Loew) (♂) <bold>55</bold><italic><tp:taxon-name><tp:taxon-name-part taxon-name-part-type="genus" reg="Mesembrius">M.</tp:taxon-name-part> <tp:taxon-name-part taxon-name-part-type="species" reg="longipilosus">longipilosus</tp:taxon-name-part></tp:taxon-name></italic> sp. nov. (♂) <bold>56</bold><italic><tp:taxon-name><tp:taxon-name-part taxon-name-part-type="genus" reg="Mesembrius">M.</tp:taxon-name-part> <tp:taxon-name-part taxon-name-part-type="species" reg="madagascariensis">madagascariensis</tp:taxon-name-part></tp:taxon-name></italic> Keiser (♂) <bold>57</bold><italic><tp:taxon-name><tp:taxon-name-part taxon-name-part-type="genus" reg="Mesembrius">M.</tp:taxon-name-part> <tp:taxon-name-part taxon-name-part-type="species" reg="minor">minor</tp:taxon-name-part></tp:taxon-name></italic> (Bezzi) (♂).</p></caption><graphic xmlns:xlink="http://www.w3.org/1999/xlink" xlink:href="zookeys-1046-001-g025.jpg" position="float" orientation="portrait" xlink:type="simple" id="oo_557486.jpg"><uri content-type="original_file" xlink:type="simple">https://binary.pensoft.net/fig/557486</uri></graphic></fig><fig id="F32" position="float" orientation="portrait"><object-id xmlns:xlink="http://www.w3.org/1999/xlink" content-type="doi" xlink:type="simple">10.3897/zookeys.1046.57052.figures89-94</object-id><object-id xmlns:xlink="http://www.w3.org/1999/xlink" content-type="arpha" xlink:type="simple">C99E8587-C01B-5532-9D12-0F7D734EC69D</object-id><label>Figures 89–94.</label><caption><p><italic><tp:taxon-name><tp:taxon-name-part taxon-name-part-type="genus" reg="Mesembrius">Mesembrius</tp:taxon-name-part></tp:taxon-name></italic> spp., abdomen, dorsal view <bold>89</bold><italic><tp:taxon-name><tp:taxon-name-part taxon-name-part-type="genus" reg="Mesembrius">M.</tp:taxon-name-part> <tp:taxon-name-part taxon-name-part-type="species" reg="copelandi">copelandi</tp:taxon-name-part></tp:taxon-name></italic> sp. nov. (♂) <bold>90</bold><italic><tp:taxon-name><tp:taxon-name-part taxon-name-part-type="genus" reg="Mesembrius">M.</tp:taxon-name-part> <tp:taxon-name-part taxon-name-part-type="species" reg="cyanipennis">cyanipennis</tp:taxon-name-part></tp:taxon-name></italic> (Bezzi) (♂) <bold>91</bold><italic><tp:taxon-name><tp:taxon-name-part taxon-name-part-type="genus" reg="Mesembrius">M.</tp:taxon-name-part> <tp:taxon-name-part taxon-name-part-type="species" reg="ingratus">ingratus</tp:taxon-name-part></tp:taxon-name></italic> (Loew) (♂) <bold>92</bold><italic><tp:taxon-name><tp:taxon-name-part taxon-name-part-type="genus" reg="Mesembrius">M.</tp:taxon-name-part> <tp:taxon-name-part taxon-name-part-type="species" reg="longipilosus">longipilosus</tp:taxon-name-part></tp:taxon-name></italic> sp. nov. (♂) <bold>93</bold><italic><tp:taxon-name><tp:taxon-name-part taxon-name-part-type="genus" reg="Mesembrius">M.</tp:taxon-name-part> <tp:taxon-name-part taxon-name-part-type="species" reg="madagascariensis">madagascariensis</tp:taxon-name-part></tp:taxon-name></italic> Keiser (♂) <bold>94</bold><italic><tp:taxon-name><tp:taxon-name-part taxon-name-part-type="genus" reg="Mesembrius">M.</tp:taxon-name-part> <tp:taxon-name-part taxon-name-part-type="species" reg="minor">minor</tp:taxon-name-part></tp:taxon-name></italic> (Bezzi) (♂).</p></caption><graphic xmlns:xlink="http://www.w3.org/1999/xlink" xlink:href="zookeys-1046-001-g032.jpg" position="float" orientation="portrait" xlink:type="simple" id="oo_557493.jpg"><uri content-type="original_file" xlink:type="simple">https://binary.pensoft.net/fig/557493</uri></graphic></fig><fig id="F40" position="float" orientation="portrait"><object-id xmlns:xlink="http://www.w3.org/1999/xlink" content-type="doi" xlink:type="simple">10.3897/zookeys.1046.57052.figures131-134</object-id><object-id xmlns:xlink="http://www.w3.org/1999/xlink" content-type="arpha" xlink:type="simple">25F7994D-A010-53DD-8482-44433C037271</object-id><label>Figures 131–134.</label><caption><p><italic><tp:taxon-name><tp:taxon-name-part taxon-name-part-type="genus" reg="Mesembrius">Mesembrius</tp:taxon-name-part></tp:taxon-name></italic> spp., right wing <bold>131</bold><italic><tp:taxon-name><tp:taxon-name-part taxon-name-part-type="genus" reg="Mesembrius">M.</tp:taxon-name-part> <tp:taxon-name-part taxon-name-part-type="species" reg="copelandi">copelandi</tp:taxon-name-part></tp:taxon-name></italic> sp. nov. (♂) <bold>132</bold><italic><tp:taxon-name><tp:taxon-name-part taxon-name-part-type="genus" reg="Mesembrius">M.</tp:taxon-name-part> <tp:taxon-name-part taxon-name-part-type="species" reg="cyanipennis">cyanipennis</tp:taxon-name-part></tp:taxon-name></italic> (Bezzi) (♂) <bold>133</bold><italic><tp:taxon-name><tp:taxon-name-part taxon-name-part-type="genus" reg="Mesembrius">M.</tp:taxon-name-part> <tp:taxon-name-part taxon-name-part-type="species" reg="ingratus">ingratus</tp:taxon-name-part></tp:taxon-name></italic> (Loew) (♂) <bold>134</bold><italic><tp:taxon-name><tp:taxon-name-part taxon-name-part-type="genus" reg="Mesembrius">M.</tp:taxon-name-part> <tp:taxon-name-part taxon-name-part-type="species" reg="longipilosus">longipilosus</tp:taxon-name-part></tp:taxon-name></italic> sp. nov. (♂).</p></caption><graphic xmlns:xlink="http://www.w3.org/1999/xlink" xlink:href="zookeys-1046-001-g040.jpg" position="float" orientation="portrait" xlink:type="simple" id="oo_557501.jpg"><uri content-type="original_file" xlink:type="simple">https://binary.pensoft.net/fig/557501</uri></graphic></fig><fig id="F46" position="float" orientation="portrait"><object-id xmlns:xlink="http://www.w3.org/1999/xlink" content-type="doi" xlink:type="simple">10.3897/zookeys.1046.57052.figures155-158</object-id><object-id xmlns:xlink="http://www.w3.org/1999/xlink" content-type="arpha" xlink:type="simple">C22DC5C6-DC51-5225-861E-F020FDD85CC8</object-id><label>Figures 155–158.</label><caption><p><italic><tp:taxon-name><tp:taxon-name-part taxon-name-part-type="genus" reg="Mesembrius">Mesembrius</tp:taxon-name-part></tp:taxon-name></italic>, proleg, dorsal view <bold>155</bold><italic><tp:taxon-name><tp:taxon-name-part taxon-name-part-type="genus" reg="Mesembrius">M.</tp:taxon-name-part> <tp:taxon-name-part taxon-name-part-type="species" reg="sulcus">sulcus</tp:taxon-name-part></tp:taxon-name></italic> sp. nov. (♂) <bold>156</bold><italic><tp:taxon-name><tp:taxon-name-part taxon-name-part-type="genus" reg="Mesembrius">M.</tp:taxon-name-part> <tp:taxon-name-part taxon-name-part-type="species" reg="tibialis">tibialis</tp:taxon-name-part></tp:taxon-name></italic> sp. nov. (♂) <bold>157</bold><italic><tp:taxon-name><tp:taxon-name-part taxon-name-part-type="genus" reg="Mesembrius">M.</tp:taxon-name-part> <tp:taxon-name-part taxon-name-part-type="species" reg="arcuatus">arcuatus</tp:taxon-name-part></tp:taxon-name></italic> sp. nov. (♂) <bold>158</bold><italic><tp:taxon-name><tp:taxon-name-part taxon-name-part-type="genus" reg="Mesembrius">M.</tp:taxon-name-part> <tp:taxon-name-part taxon-name-part-type="species" reg="ingratus">ingratus</tp:taxon-name-part></tp:taxon-name></italic> (Loew) (♂). Abbreviations: bt-basitarsus, fem-femur, tib-tibia.</p></caption></fig><fig id="F54" position="float" orientation="portrait"><object-id xmlns:xlink="http://www.w3.org/1999/xlink" content-type="doi" xlink:type="simple">10.3897/zookeys.1046.57052.figures189-192</object-id><object-id xmlns:xlink="http://www.w3.org/1999/xlink" content-type="arpha" xlink:type="simple">35CAA978-9592-5703-B1B9-EB3A6CFCE665</object-id><label>Figures 189–192.</label><caption><p><italic><tp:taxon-name><tp:taxon-name-part taxon-name-part-type="genus" reg="Mesembrius">Mesembrius</tp:taxon-name-part></tp:taxon-name></italic> spp., metaleg, posterior view <bold>189</bold><italic><tp:taxon-name><tp:taxon-name-part taxon-name-part-type="genus" reg="Mesembrius">M.</tp:taxon-name-part> <tp:taxon-name-part taxon-name-part-type="species" reg="tarsatus">tarsatus</tp:taxon-name-part></tp:taxon-name></italic> (Bigot) (♂) <bold>190</bold><italic><tp:taxon-name><tp:taxon-name-part taxon-name-part-type="genus" reg="Mesembrius">M.</tp:taxon-name-part> <tp:taxon-name-part taxon-name-part-type="species" reg="ingratus">ingratus</tp:taxon-name-part></tp:taxon-name></italic> (Loew) (♂) <bold>191</bold><italic><tp:taxon-name><tp:taxon-name-part taxon-name-part-type="genus" reg="Mesembrius">M.</tp:taxon-name-part> <tp:taxon-name-part taxon-name-part-type="species" reg="arcuatus">arcuatus</tp:taxon-name-part></tp:taxon-name></italic> sp. nov. (♂) <bold>192</bold><italic><tp:taxon-name><tp:taxon-name-part taxon-name-part-type="genus" reg="Mesembrius">M.</tp:taxon-name-part> <tp:taxon-name-part taxon-name-part-type="species" reg="nigriceps">nigriceps</tp:taxon-name-part></tp:taxon-name></italic> Curran (♂). Abbreviations: bt-basitarsus, fem-femur, tib-tibia.</p></caption><graphic xmlns:xlink="http://www.w3.org/1999/xlink" xlink:href="zookeys-1046-001-g053.jpg" position="float" orientation="portrait" xlink:type="simple" id="oo_557514.jpg"><uri content-type="original_file" xlink:type="simple">https://binary.pensoft.net/fig/557514</uri></graphic></fig><fig id="F58" position="float" orientation="portrait"><object-id xmlns:xlink="http://www.w3.org/1999/xlink" content-type="doi" xlink:type="simple">10.3897/zookeys.1046.57052.figures205-216</object-id><object-id xmlns:xlink="http://www.w3.org/1999/xlink" content-type="arpha" xlink:type="simple">2637E2BB-872A-5B6A-9309-CECD8DB90F0F</object-id><label>Figures 205–216.</label><caption><p><italic><tp:taxon-name><tp:taxon-name-part taxon-name-part-type="genus" reg="Mesembrius">Mesembrius</tp:taxon-name-part></tp:taxon-name></italic> spp., male genitalia, lateral view <bold>205</bold><italic><tp:taxon-name><tp:taxon-name-part taxon-name-part-type="genus" reg="Mesembrius">M.</tp:taxon-name-part> <tp:taxon-name-part taxon-name-part-type="species" reg="arcuatus">arcuatus</tp:taxon-name-part></tp:taxon-name></italic> sp. nov. <bold>206</bold><italic><tp:taxon-name><tp:taxon-name-part taxon-name-part-type="genus" reg="Mesembrius">M.</tp:taxon-name-part> <tp:taxon-name-part taxon-name-part-type="species" reg="caffer">caffer</tp:taxon-name-part></tp:taxon-name></italic> (Loew) (nominal morph) <bold>207</bold><italic><tp:taxon-name><tp:taxon-name-part taxon-name-part-type="genus" reg="Mesembrius">M.</tp:taxon-name-part> <tp:taxon-name-part taxon-name-part-type="species" reg="caffer">caffer</tp:taxon-name-part></tp:taxon-name></italic> (Loew) (spined morph) <bold>208</bold><italic><tp:taxon-name><tp:taxon-name-part taxon-name-part-type="genus" reg="Mesembrius">M.</tp:taxon-name-part> <tp:taxon-name-part taxon-name-part-type="species" reg="ctenifer">ctenifer</tp:taxon-name-part></tp:taxon-name></italic> Hull syn. nov. <bold>209</bold><italic><tp:taxon-name><tp:taxon-name-part taxon-name-part-type="genus" reg="Mesembrius">M.</tp:taxon-name-part> <tp:taxon-name-part taxon-name-part-type="species" reg="capensis">capensis</tp:taxon-name-part></tp:taxon-name></italic> (Macquart) <bold>210</bold><italic><tp:taxon-name><tp:taxon-name-part taxon-name-part-type="genus" reg="Mesembrius">M.</tp:taxon-name-part> <tp:taxon-name-part taxon-name-part-type="species" reg="chapini">chapini</tp:taxon-name-part></tp:taxon-name></italic> Curran <bold>211</bold><italic><tp:taxon-name><tp:taxon-name-part taxon-name-part-type="genus" reg="Mesembrius">M.</tp:taxon-name-part> <tp:taxon-name-part taxon-name-part-type="species" reg="copelandi">copelandi</tp:taxon-name-part></tp:taxon-name></italic> sp. nov. <bold>212</bold><italic><tp:taxon-name><tp:taxon-name-part taxon-name-part-type="genus" reg="Mesembrius">M.</tp:taxon-name-part> <tp:taxon-name-part taxon-name-part-type="species" reg="cyanipennis">cyanipennis</tp:taxon-name-part></tp:taxon-name></italic> (Bezzi) <bold>213</bold><italic><tp:taxon-name><tp:taxon-name-part taxon-name-part-type="genus" reg="Mesembrius">M.</tp:taxon-name-part> <tp:taxon-name-part taxon-name-part-type="species" reg="ingratus">ingratus</tp:taxon-name-part></tp:taxon-name></italic> (Loew) <bold>214</bold><italic><tp:taxon-name><tp:taxon-name-part taxon-name-part-type="genus" reg="Mesembrius">M.</tp:taxon-name-part> <tp:taxon-name-part taxon-name-part-type="species" reg="longipilosus">longipilosus</tp:taxon-name-part></tp:taxon-name></italic> sp. nov. <bold>215</bold><italic><tp:taxon-name><tp:taxon-name-part taxon-name-part-type="genus" reg="Mesembrius">M.</tp:taxon-name-part> <tp:taxon-name-part taxon-name-part-type="species" reg="madagascariensis">madagascariensis</tp:taxon-name-part></tp:taxon-name></italic> Keiser <bold>216</bold><italic><tp:taxon-name><tp:taxon-name-part taxon-name-part-type="genus" reg="Mesembrius">M.</tp:taxon-name-part> <tp:taxon-name-part taxon-name-part-type="species" reg="minor">minor</tp:taxon-name-part></tp:taxon-name></italic> (Bezzi).</p></caption><graphic xmlns:xlink="http://www.w3.org/1999/xlink" xlink:href="zookeys-1046-001-g057.jpg" position="float" orientation="portrait" xlink:type="simple" id="oo_557518.jpg"><uri content-type="original_file" xlink:type="simple">https://binary.pensoft.net/fig/557518</uri></graphic></fig></tp:treatment-sec><ref-list><ref id="B39"><mixed-citation xmlns:xlink="http://www.w3.org/1999/xlink" xlink:type="simple"><person-group><name name-style="western"><surname>Loew</surname><given-names>H</given-names></name></person-group> (<year>1860</year>) <article-title>Die Dipteren-Fauna Südafrika’s. Erste Abtheilung.</article-title><source>Abhandlungen der Naturwissenschaftlichen Verein zu Sachsen und Thüringen in Halle</source><volume>2</volume>(<issue>1858–1861</issue>): <fpage>57</fpage>–<lpage>402</lpage>. <ext-link xlink:type="simple" ext-link-type="uri" xlink:href="https://www.biodiversitylibrary.org/page/8687188">https://www.biodiversitylibrary.org/page/8687188</ext-link></mixed-citation></ref><ref id="B25"><mixed-citation xmlns:xlink="http://www.w3.org/1999/xlink" xlink:type="simple"><person-group><name name-style="western"><surname>Hervé-Bazin</surname><given-names>J</given-names></name></person-group> (<year>1914a</year>) <article-title><tp:taxon-name><tp:taxon-name-part taxon-name-part-type="family">Syrphidae</tp:taxon-name-part></tp:taxon-name> (Dipt.) recueillis au Congo belge par le Dr J. Bequaert IV.</article-title><source>Revue Zoologique Africaine</source><volume>3</volume>: <fpage>279</fpage>–<lpage>298</lpage>. <ext-link xlink:type="simple" ext-link-type="uri" xlink:href="https://www.biodiversitylibrary.org/page/32991575">https://www.biodiversitylibrary.org/page/32991575</ext-link></mixed-citation></ref><ref id="B3"><mixed-citation xmlns:xlink="http://www.w3.org/1999/xlink" xlink:type="simple"><person-group><name name-style="western"><surname>Bezzi</surname><given-names>M</given-names></name></person-group> (<year>1915</year>) <source>The <tp:taxon-name><tp:taxon-name-part taxon-name-part-type="family">Syrphidae</tp:taxon-name-part></tp:taxon-name> of the Ethiopian Region Based on Material in the collection of the British Museum (Natural History), with Descriptions of new Genera and Species.</source><publisher-name>British Museum (Natural History)</publisher-name>, <publisher-loc>London</publisher-loc>, <size units="page">146 pp</size>. <ext-link xlink:type="simple" ext-link-type="uri" xlink:href="https://www.biodiversitylibrary.org/page/10933663">https://www.biodiversitylibrary.org/page/10933663</ext-link></mixed-citation></ref><ref id="B35"><mixed-citation xmlns:xlink="http://www.w3.org/1999/xlink" xlink:type="simple"><person-group><name name-style="western"><surname>Kertész</surname><given-names>K</given-names></name></person-group> (<year>1910</year>) Catalogus Dipterorum hucusque descriptorum VII, Budapestini, 467 pp. <ext-link xlink:type="simple" ext-link-type="doi" xlink:href="10.5962/bhl.title.5147">https://doi.org/10.5962/bhl.title.5147</ext-link></mixed-citation></ref><ref id="B10"><mixed-citation xmlns:xlink="http://www.w3.org/1999/xlink" xlink:type="simple"><person-group><name name-style="western"><surname>Curran</surname><given-names>CH</given-names></name></person-group> (<year>1927</year>) <article-title><tp:taxon-name><tp:taxon-name-part taxon-name-part-type="order">Diptera</tp:taxon-name-part></tp:taxon-name> of the American Museum Congo Expedition. Part I. – <tp:taxon-name><tp:taxon-name-part taxon-name-part-type="family">Bibionidae</tp:taxon-name-part></tp:taxon-name>, <tp:taxon-name><tp:taxon-name-part taxon-name-part-type="family">Bombyliidae</tp:taxon-name-part></tp:taxon-name>, <tp:taxon-name><tp:taxon-name-part taxon-name-part-type="family">Dolichopodidae</tp:taxon-name-part></tp:taxon-name>, <tp:taxon-name><tp:taxon-name-part taxon-name-part-type="family">Syrphidae</tp:taxon-name-part></tp:taxon-name>, <tp:taxon-name><tp:taxon-name-part taxon-name-part-type="family">Trypaneidae</tp:taxon-name-part></tp:taxon-name>.</article-title><source>Bulletin of the American Museum of Natural History</source><volume>57</volume>: <fpage>33</fpage>–<lpage>89</lpage>. <ext-link xlink:type="simple" ext-link-type="uri" xlink:href="http://digitallibrary.amnh.org/handle/2246/1640?show=full">http://digitallibrary.amnh.org/handle/2246/1640?show=full</ext-link></mixed-citation></ref><ref id="B52"><mixed-citation xmlns:xlink="http://www.w3.org/1999/xlink" xlink:type="simple"><person-group><name name-style="western"><surname>Szilády</surname><given-names>Z</given-names></name></person-group> (<year>1942</year>) <article-title>Ostafrikanische Syrphiden und Bombyliden (Dipt.) im Ungarischen Nationalmuseum.</article-title><source>Annales Historico – Naturales Musei Nationalis Hungarici</source><volume>35</volume>: <fpage>91</fpage>–<lpage>101</lpage>. <ext-link xlink:type="simple" ext-link-type="uri" xlink:href="http://publication.nhmus.hu/pdf/annHNHM/Annals_HNHM_1942_Vol_35_z_91.pdf">http://publication.nhmus.hu/pdf/annHNHM/Annals_HNHM_1942_Vol_35_z_91.pdf</ext-link></mixed-citation></ref><ref id="B49"><mixed-citation xmlns:xlink="http://www.w3.org/1999/xlink" xlink:type="simple"><person-group><name name-style="western"><surname>Smith</surname><given-names>KGV</given-names></name><name name-style="western"><surname>Vockeroth</surname><given-names>JR</given-names></name></person-group> (<year>1980</year>) <article-title>38. Family <tp:taxon-name><tp:taxon-name-part taxon-name-part-type="family">Syrphidae</tp:taxon-name-part></tp:taxon-name>.</article-title> In: <person-group><name name-style="western"><surname>Crosskey</surname><given-names>RW</given-names></name></person-group> (<role>Ed.</role>) <issue-title>Catalogue of the Diptera of the Afrotropical Region.</issue-title><source>British Museum (Natural History), London</source>, <fpage>488</fpage>–<lpage>510</lpage>.</mixed-citation></ref><ref id="B12"><mixed-citation xmlns:xlink="http://www.w3.org/1999/xlink" xlink:type="simple"><person-group><name name-style="western"><surname>Curran</surname><given-names>CH</given-names></name></person-group> (<year>1939</year>) <article-title>Records and descriptions of African <tp:taxon-name><tp:taxon-name-part taxon-name-part-type="family">Syrphidae</tp:taxon-name-part></tp:taxon-name> III (<tp:taxon-name><tp:taxon-name-part taxon-name-part-type="order">Diptera</tp:taxon-name-part></tp:taxon-name>).</article-title><source>American Museum Novitates</source><volume>1025</volume>: <fpage>1</fpage>–<lpage>11</lpage>. <ext-link xlink:type="simple" ext-link-type="uri" xlink:href="http://digitallibrary.amnh.org/bitstream/handle/2246/2208/N1010.pdf?sequence=1">http://digitallibrary.amnh.org/bitstream/handle/2246/2208/N1010.pdf?sequence=1</ext-link></mixed-citation></ref></ref-list></tp:taxon-treatment>
