# Supplementary material for: Revision of the Afrotropical species of the hover fly genus Mesembrius Rondani (Diptera, Syrphidae) using morphological and molecular data
Source: Zookeys. 2021 Jun 21;1046:1–141. doi: 10.3897/zookeys.1046.57052 (PMC8238928; doi:10.3897/zookeys.1046.57052)
Supplement: XML Treatment for Mesembrius madagascariensis [file zookeys.1046.57052-treatment11.xml]

<!DOCTYPE tp:taxon-treatment
  PUBLIC "-//TaxonX//DTD Taxonomic Treatment Publishing DTD v0 20100105//EN" "tax-treatment-NSO.dtd">
<tp:taxon-treatment xmlns:tp="http://www.plazi.org/taxpub"><tp:treatment-meta><kwd-group><label>Taxon classification</label><kwd><named-content xmlns:xlink="http://www.w3.org/1999/xlink" content-type="kingdom">Animalia</named-content></kwd><kwd><named-content xmlns:xlink="http://www.w3.org/1999/xlink" content-type="order">Diptera</named-content></kwd><kwd><named-content xmlns:xlink="http://www.w3.org/1999/xlink" content-type="family">Syrphidae</named-content></kwd></kwd-group><mixed-citation publication-type="journal"><person-group><name><surname>Jordaens</surname><given-names>Kurt</given-names></name><name><surname>Goergen</surname><given-names>Georg</given-names></name><name><surname>Skevington</surname><given-names>Jeffrey H.</given-names></name><name><surname>Kelso</surname><given-names>Scott</given-names></name><name><surname>Meyer</surname><given-names>Marc De</given-names></name></person-group><article-title>Revision of the Afrotropical species of the hover fly genus <italic><tp:taxon-name><tp:taxon-name-part taxon-name-part-type="genus" reg="Mesembrius">Mesembrius</tp:taxon-name-part></tp:taxon-name></italic> Rondani (<tp:taxon-name><tp:taxon-name-part taxon-name-part-type="order">Diptera</tp:taxon-name-part></tp:taxon-name>, <tp:taxon-name><tp:taxon-name-part taxon-name-part-type="family">Syrphidae</tp:taxon-name-part></tp:taxon-name>) using morphological and molecular data</article-title><source>Zookeys</source><day>21</day><month>6</month><year>2021</year><volume>1046</volume><fpage>1</fpage><lpage>141</lpage><pub-id pub-id-type="doi">10.3897/zookeys.1046.57052</pub-id></mixed-citation></tp:treatment-meta><tp:nomenclature><tp:taxon-name><object-id xmlns:xlink="http://www.w3.org/1999/xlink" content-type="arpha" xlink:type="simple">D68C114E-ABBE-5067-8F15-29F49480749B</object-id>
              <tp:taxon-name-part taxon-name-part-type="genus" reg="Mesembrius">Mesembrius</tp:taxon-name-part>
              <tp:taxon-name-part taxon-name-part-type="species" reg="madagascariensis">madagascariensis</tp:taxon-name-part>
            </tp:taxon-name><tp:taxon-authority>Keiser, 1971</tp:taxon-authority><xref ref-type="fig" rid="F7">Figs 13</xref><xref ref-type="fig" rid="F17">, 34</xref><xref ref-type="fig" rid="F25">, 56</xref><xref ref-type="fig" rid="F32">, 93</xref><xref ref-type="fig" rid="F36">, 115</xref><xref ref-type="fig" rid="F41">, 136</xref><xref ref-type="fig" rid="F51">, 180</xref><xref ref-type="fig" rid="F58">, 215</xref><tp:nomenclature-citation-list><tp:nomenclature-citation><tp:taxon-name>
                  <tp:taxon-name-part taxon-name-part-type="genus" reg="Mesembrius">Mesembrius</tp:taxon-name-part> <tp:taxon-name-part taxon-name-part-type="species" reg="madagascariensis">madagascariensis</tp:taxon-name-part></tp:taxon-name><comment>Keiser, 1971: 261.</comment></tp:nomenclature-citation><tp:nomenclature-citation><tp:taxon-name>
                  <tp:taxon-name-part taxon-name-part-type="genus" reg="Mesembrius">Mesembrius</tp:taxon-name-part> <tp:taxon-name-part taxon-name-part-type="species" reg="madagascariensis">madagascariensis</tp:taxon-name-part></tp:taxon-name><comment>– <xref ref-type="bibr" rid="B49">Smith and Vockeroth (1980)</xref>: 504.</comment></tp:nomenclature-citation></tp:nomenclature-citation-list></tp:nomenclature><tp:treatment-sec sec-type="Differential diagnosis" id="SECID0EIIDK"><title>Differential diagnosis.</title><p><italic><tp:taxon-name><tp:taxon-name-part taxon-name-part-type="genus" reg="Mesembrius">Mesembrius</tp:taxon-name-part> <tp:taxon-name-part taxon-name-part-type="species" reg="madagascariensis">madagascariensis</tp:taxon-name-part></tp:taxon-name></italic> males lack an apical pile brush on the profemur and have an unmodified metatibia. The profemur is dorsally flattened and the metabasitarsus does not have a lobe as in some males of <italic><tp:taxon-name><tp:taxon-name-part taxon-name-part-type="genus" reg="Mesembrius">M.</tp:taxon-name-part> <tp:taxon-name-part taxon-name-part-type="species" reg="simplicipes">simplicipes</tp:taxon-name-part></tp:taxon-name></italic>. The male of <italic><tp:taxon-name><tp:taxon-name-part taxon-name-part-type="genus" reg="Mesembrius">M.</tp:taxon-name-part> <tp:taxon-name-part taxon-name-part-type="species" reg="madagascariensis">madagascariensis</tp:taxon-name-part></tp:taxon-name></italic> cannot be confused with any other species by the strong difference in the pile colour and length between the proximal and distal part of the mesotibia which is long and yellow pile in the proximal 2/3 and short and black in the distal 1/3. The female of <italic><tp:taxon-name><tp:taxon-name-part taxon-name-part-type="genus" reg="Mesembrius">M.</tp:taxon-name-part> <tp:taxon-name-part taxon-name-part-type="species" reg="madagascariensis">madagascariensis</tp:taxon-name-part></tp:taxon-name></italic> can be distinguished from any other species (except from <italic><tp:taxon-name><tp:taxon-name-part taxon-name-part-type="genus" reg="Mesembrius">M.</tp:taxon-name-part> <tp:taxon-name-part taxon-name-part-type="species" reg="simplicipes">simplicipes</tp:taxon-name-part></tp:taxon-name></italic>) by the nearly black abdomen (clearly yellow to orange and black in other species). It can be distinguished from <italic><tp:taxon-name><tp:taxon-name-part taxon-name-part-type="genus" reg="Mesembrius">M.</tp:taxon-name-part> <tp:taxon-name-part taxon-name-part-type="species" reg="simplicipes">simplicipes</tp:taxon-name-part></tp:taxon-name></italic> by the pro- and mesolegs which are extensively brown and black (reddish-brown in <italic><tp:taxon-name><tp:taxon-name-part taxon-name-part-type="genus" reg="Mesembrius">M.</tp:taxon-name-part> <tp:taxon-name-part taxon-name-part-type="species" reg="simplicipes">simplicipes</tp:taxon-name-part></tp:taxon-name></italic>).</p></tp:treatment-sec><tp:treatment-sec sec-type="material" id="SECID0E2KDK"><title>Examined material.</title><p><italic><tp:taxon-name><tp:taxon-name-part taxon-name-part-type="genus" reg="Mesembrius">Mesembrius</tp:taxon-name-part> <tp:taxon-name-part taxon-name-part-type="species" reg="madagascariensis">madagascariensis</tp:taxon-name-part></tp:taxon-name></italic> Keiser: Holotype, male, Madagascar, Antananarivo, M, 13 Dec 1957, F. Keiser (<named-content xmlns:xlink="http://www.w3.org/1999/xlink" content-type="dwc:institutional_code" xlink:type="simple">MNHN</named-content>: type not studied; see comments).</p><p><italic><tp:taxon-name><tp:taxon-name-part taxon-name-part-type="genus" reg="Mesembrius">Mesembrius</tp:taxon-name-part> <tp:taxon-name-part taxon-name-part-type="species" reg="madagascariensis">madagascariensis</tp:taxon-name-part></tp:taxon-name></italic> Keiser: Allotype, female, “ALLO // TYPUS” “Madagascar. TAN. // Tananarive // 13.XII.1957 // F. KEISER” “<tp:taxon-name><tp:taxon-name-part taxon-name-part-type="genus" reg="Mesembrius">Mesembrius</tp:taxon-name-part></tp:taxon-name> // madagascar- // iensis” [<named-content xmlns:xlink="http://www.w3.org/1999/xlink" content-type="dwc:institutional_code" xlink:type="simple">NMB</named-content>].</p><p><bold><italic>Paratypes</italic>:</bold> Madagascar • 7♂♂ 21♀; Tananarive; 13 Dec 1975; F. Keiser leg.; <named-content xmlns:xlink="http://www.w3.org/1999/xlink" content-type="dwc:institutional_code" xlink:type="simple">NMB</named-content> • 1♀; Lac Kavitaha, Ampefy; 20 Mar 1958; F. Keiser; <named-content xmlns:xlink="http://www.w3.org/1999/xlink" content-type="dwc:institutional_code" xlink:type="simple">NMB</named-content> • 4♂♂ 2♀♀; Ambalavao, Fianarantsoa; 28–29 Jan 1958; F. Keiser; <named-content xmlns:xlink="http://www.w3.org/1999/xlink" content-type="dwc:institutional_code" xlink:type="simple">NMB</named-content> • 9♂♂ 2♀♀; Tzimbazaza Park, Antananarivo; 7–8 Feb 1968; F. Keiser leg.; <named-content xmlns:xlink="http://www.w3.org/1999/xlink" content-type="dwc:institutional_code" xlink:type="simple">NMB</named-content> • 1♀; Station Agric., Alaotra, District Anbatondrakzaka; 24 Dec 1957; B.R. Stuckenberg leg.; <named-content xmlns:xlink="http://www.w3.org/1999/xlink" content-type="dwc:institutional_code" xlink:type="simple">NMSA</named-content> • 4♂♂ 2♀♀; Antananarivo; 1 Jan 1958; B.R. Stuckenberg leg.; <named-content xmlns:xlink="http://www.w3.org/1999/xlink" content-type="dwc:institutional_code" xlink:type="simple">NMSA</named-content>.</p></tp:treatment-sec><tp:treatment-sec sec-type="material" id="SECID0EONDK"><title>Other material</title><p> Madagascar • 1♀; Antananarivo, Tsimbazaza; 16 Oct 1993; M. Hauser leg.; <named-content xmlns:xlink="http://www.w3.org/1999/xlink" content-type="dwc:institutional_code" xlink:type="simple">CAS</named-content> • 1♂; Antananarivo, Tsimbazaza; 16–22 Oct 1993; C. Kassebeer leg.; <named-content xmlns:xlink="http://www.w3.org/1999/xlink" content-type="dwc:institutional_code" xlink:type="simple">CAS</named-content> • 1♂ 1♀; Antananarivo, Tsimbazaza; 16–22 Oct 1993; C. Kassebeer leg.; <named-content xmlns:xlink="http://www.w3.org/1999/xlink" content-type="dwc:institutional_code" xlink:type="simple">CNC</named-content> • 1♂; Antananarivo, Tsimbazaza; 14 Oct 1993; C. Kassebeer leg.; <named-content xmlns:xlink="http://www.w3.org/1999/xlink" content-type="dwc:institutional_code" xlink:type="simple">NHMUK</named-content> • 1♀; Antananarivo, Tsimbazaza; 26 Oct 1993; C. Kassebeer leg.; <named-content xmlns:xlink="http://www.w3.org/1999/xlink" content-type="dwc:institutional_code" xlink:type="simple">NHMUK</named-content> • 1♀; Atsimo, Andrefana; 6–16 Jul 2012; M. Irwin and R. Harin’Hala leg.; <named-content xmlns:xlink="http://www.w3.org/1999/xlink" content-type="dwc:institutional_code" xlink:type="simple">CAS</named-content> • 1♀; Atsimo, Andrefana; 31 May 2012; M. Irwin and R. Harin’Hala leg.; <named-content xmlns:xlink="http://www.w3.org/1999/xlink" content-type="dwc:institutional_code" xlink:type="simple">CAS</named-content> • 1♀; Tananarive; 13 Dec 1957; F. Keiser leg.; <named-content xmlns:xlink="http://www.w3.org/1999/xlink" content-type="dwc:institutional_code" xlink:type="simple">NMB</named-content> • 1♀; Tananarive; 15 Dec 1957; F. Keiser leg.; <named-content xmlns:xlink="http://www.w3.org/1999/xlink" content-type="dwc:institutional_code" xlink:type="simple">NMB</named-content> • 1♂ 1♀; Tananarive; 29 Dec 1957; F. Keiser leg.; <named-content xmlns:xlink="http://www.w3.org/1999/xlink" content-type="dwc:institutional_code" xlink:type="simple">NMB</named-content> • 1♀; Tananarive; 17 Apr 1958; F. Keiser leg.; <named-content xmlns:xlink="http://www.w3.org/1999/xlink" content-type="dwc:institutional_code" xlink:type="simple">NMB</named-content> • 2♀♀; Tananarive; 26–30 Apr 1968; K.M. Guichard leg.; <named-content xmlns:xlink="http://www.w3.org/1999/xlink" content-type="dwc:institutional_code" xlink:type="simple">NHMUK</named-content>.</p></tp:treatment-sec><tp:treatment-sec sec-type="description" id="SECID0EQPDK"><title>Re-description male</title><p><bold>(Fig. <xref ref-type="fig" rid="F7">13</xref>).</bold> Body length: 13.7–14.6 mm. Wing length: 9.6–10.5 mm.</p><p><bold><italic>Head</italic></bold> (Fig. <xref ref-type="fig" rid="F25">56</xref>). Eyes bare; holoptic, length of eye contiguity approx. length of ocellar triangle. Face white with dark medial vitta; white pilose; white pollinose. Vertical triangle black pilose on ventral half and at ocellar triangle, yellow pilose on dorsal half; yellow pollinose until just before anterior ocellus. Lateral ocellus touching eye margin. Occiput yellow; yellow pilose; yellow and white pollinose. Frontal prominence shiny black; black pilose. Antenna, scape and pedicel reddish-brown; postpedicel black; antennal arista reddish-brown.</p><p><bold><italic>Thorax.</italic></bold> Scutum black; dorsally with a pair of well-demarcated yellow vittae and a faint yellow medial line; vittae and medial line become faint posteriorly; yellow vague lateral vitta; yellow pilose. Scutellum uniformly yellow-brown; yellow pilose.</p><p><bold><italic>Legs.</italic></bold> All legs dark chocolate-brown to black, except for pro- and mesotibiae and basitarsi which are reddish-brown. Proleg: Femur dark chocolate-brown to black; without apical pile brush; pile inconspicuous, except for long yellow pile on the anterodorsal side which, dorsally, is bordered with a row of largely spaced black pile. Tibia reddish-brown; yellow pilose with some short black pile on distal end dorsally. Basitarsus orange-brown; black pilose with some longer yellow pile posteriorly. Other tarsi black; black pilose, with some longer yellow pile posteriorly, except on the two most distal tarsi. Mesoleg (Fig. <xref ref-type="fig" rid="F51">180</xref>): Femur with predominantly long yellow pile on ventral and posteroventral side, with shorter black pile on anterodorsal side. Tibia reddish-brown; proximal half with a comb of long, curved yellow pile on proximal half; with much shorter, yellow and black pile on distal half. Basitarsus orange-brown; black pilose with some longer yellow pile posteriorly. Other tarsi black; black pilose, with some longer yellow pile posteriorly, except on the two most distal tarsi. Metaleg: Femur dark chocolate-brown to black; with long, thin yellow pile, especially anteriorly; ventrally with less black pile. Tibia dark chocolate-brown to black; unmodified; with short, black pile throughout and short, yellow pile on anteroproximal half. Basitarsus and second tarsomere orange-brown, other tarsi black; black pilose.</p><p><bold><italic>Wing</italic></bold> (Fig. <xref ref-type="fig" rid="F41">136</xref>). Entire wing uniformly microtrichose.</p><p><bold><italic>Abdomen</italic></bold> (Fig. <xref ref-type="fig" rid="F32">93</xref>). Tergite II with a pair of yellow-orange, rounded maculae; black marking broadly hourglass-shaped; yellow pilose, except for posterior half of posterior black marking where pile is black; with a stretch of yellow pollinosity on anterior part of black marking. Tergite III with a pair of small, anterolateral maculae; yellow-white pilose; white pollinose on posterior half. Tergite IV dark chocolate-brown; yellow-white pilose; white pollinose.</p><p><bold><italic>Genitalia</italic></bold> (Fig. <xref ref-type="fig" rid="F58">215</xref>). Epandrium: Dorsal lobe of surstylus club-shaped; distal end densely covered with black spines; proximal half (‘stalk’) long yellow pilose dorsally and with some shorter, thicker black pile laterally. Ventral lobe of surstylus with one very long and thick black setula distally.</p></tp:treatment-sec><tp:treatment-sec sec-type="description" id="SECID0E2RDK"><title>Re-description female</title><p>(Fig. <xref ref-type="fig" rid="F17">34</xref>). Body length: 12.5–13.5 mm. Wing length: 8.7–9.3 mm.</p><p><bold><italic>Head</italic>.</bold> Eyes bare; dichoptic. Face white with dark medial vitta; white pilose, white pollinose. Frons black, but strongly white pollinose on ventral 4/5; black pilose on ocellar triangle and just ventral of ocellar triangle; white pilose. Distance between lateral ocellus and eye margin approx. 1½x width of ocellus. Occiput yellow-white; yellow-white pilose; yellow-white pollinose. Frontal prominence shiny black, orange-brown at distal end. Antenna, scape and pedicel orange-brown; postpedicel black, white pollinose; antennal arista yellow-orange.</p><p><bold><italic>Thorax.</italic></bold> Scutum dark brown to black with a pair of dorsolateral white-grey pollinose vittae; with lateral grey pollinose vague vitta; yellow and black pilose. Scutellum yellow-brown; yellow and black pilose.</p><fig id="F24" position="float" orientation="portrait"><object-id xmlns:xlink="http://www.w3.org/1999/xlink" content-type="doi" xlink:type="simple">10.3897/zookeys.1046.57052.figures46-51</object-id><object-id xmlns:xlink="http://www.w3.org/1999/xlink" content-type="arpha" xlink:type="simple">37FB897A-1BDE-5309-AC71-B0177BF04CB6</object-id><label>Figures 46–51.</label><caption><p><italic><tp:taxon-name><tp:taxon-name-part taxon-name-part-type="genus" reg="Mesembrius">Mesembrius</tp:taxon-name-part></tp:taxon-name></italic> spp., head, frontal view <bold>46</bold><italic><tp:taxon-name><tp:taxon-name-part taxon-name-part-type="genus" reg="Mesembrius">M.</tp:taxon-name-part> <tp:taxon-name-part taxon-name-part-type="species" reg="arcuatus">arcuatus</tp:taxon-name-part></tp:taxon-name></italic> sp. nov. (♂) <bold>47</bold><italic><tp:taxon-name><tp:taxon-name-part taxon-name-part-type="genus" reg="Mesembrius">M.</tp:taxon-name-part> <tp:taxon-name-part taxon-name-part-type="species" reg="caffer">caffer</tp:taxon-name-part></tp:taxon-name></italic> (Loew) (nominal morph) (♂) <bold>48</bold><italic><tp:taxon-name><tp:taxon-name-part taxon-name-part-type="genus" reg="Mesembrius">M.</tp:taxon-name-part> <tp:taxon-name-part taxon-name-part-type="species" reg="caffer">caffer</tp:taxon-name-part></tp:taxon-name></italic> (Loew) (spined morph) (♂) <bold>49</bold><italic><tp:taxon-name><tp:taxon-name-part taxon-name-part-type="genus" reg="Mesembrius">M.</tp:taxon-name-part> <tp:taxon-name-part taxon-name-part-type="species" reg="ctenifer">ctenifer</tp:taxon-name-part></tp:taxon-name></italic> Hull syn. nov. (♂) <bold>50</bold><italic><tp:taxon-name><tp:taxon-name-part taxon-name-part-type="genus" reg="Mesembrius">M.</tp:taxon-name-part> <tp:taxon-name-part taxon-name-part-type="species" reg="capensis">capensis</tp:taxon-name-part></tp:taxon-name></italic> (Macquart) (♂) <bold>51</bold><italic><tp:taxon-name><tp:taxon-name-part taxon-name-part-type="genus" reg="Mesembrius">M.</tp:taxon-name-part> <tp:taxon-name-part taxon-name-part-type="species" reg="chapini">chapini</tp:taxon-name-part></tp:taxon-name></italic> Curran (♂).</p></caption><graphic xmlns:xlink="http://www.w3.org/1999/xlink" xlink:href="zookeys-1046-001-g024.jpg" position="float" orientation="portrait" xlink:type="simple" id="oo_557485.jpg"><uri content-type="original_file" xlink:type="simple">https://binary.pensoft.net/fig/557485</uri></graphic></fig><p><bold><italic>Legs.</italic></bold> Pro- and mesoleg: Femur black, distal end reddish-brown; short black and longer yellow pilose. Tibia reddish-brown; yellow and black pilose dorsally; yellow pilose ventrally. Basitarsus reddish-brown; black pilose dorsally; orange-yellow pilose ventrally. Other tarsi black; black pilose dorsally, orange-yellow pilose ventrally. Metaleg: Femur black, distal 1/5 reddish-brown; yellow-white pilose, with scarce very short black pile ventrally. Tibia reddish-brown; white pilose, short black pilose posteriorly. Basitarsus dark reddish-brown; black pilose dorsally, yellow and black pilose ventrally. Other tarsi black; predominantly black pilose dorsally, densely yellow-orange pilose ventrally.</p><fig id="F25" position="float" orientation="portrait"><object-id xmlns:xlink="http://www.w3.org/1999/xlink" content-type="doi" xlink:type="simple">10.3897/zookeys.1046.57052.figures52-57</object-id><object-id xmlns:xlink="http://www.w3.org/1999/xlink" content-type="arpha" xlink:type="simple">DA497E25-57B4-5A11-9230-18309243F0C6</object-id><label>Figures 52–57.</label><caption><p><italic><tp:taxon-name><tp:taxon-name-part taxon-name-part-type="genus" reg="Mesembrius">Mesembrius</tp:taxon-name-part></tp:taxon-name></italic> spp., head, frontal view <bold>52</bold><italic><tp:taxon-name><tp:taxon-name-part taxon-name-part-type="genus" reg="Mesembrius">M.</tp:taxon-name-part> <tp:taxon-name-part taxon-name-part-type="species" reg="copelandi">copelandi</tp:taxon-name-part></tp:taxon-name></italic> sp. nov. (♂) <bold>53</bold><italic><tp:taxon-name><tp:taxon-name-part taxon-name-part-type="genus" reg="Mesembrius">M.</tp:taxon-name-part> <tp:taxon-name-part taxon-name-part-type="species" reg="cyanipennis">cyanipennis</tp:taxon-name-part></tp:taxon-name></italic> (Bezzi) (♂) <bold>54</bold><italic><tp:taxon-name><tp:taxon-name-part taxon-name-part-type="genus" reg="Mesembrius">M.</tp:taxon-name-part> <tp:taxon-name-part taxon-name-part-type="species" reg="ingratus">ingratus</tp:taxon-name-part></tp:taxon-name></italic> (Loew) (♂) <bold>55</bold><italic><tp:taxon-name><tp:taxon-name-part taxon-name-part-type="genus" reg="Mesembrius">M.</tp:taxon-name-part> <tp:taxon-name-part taxon-name-part-type="species" reg="longipilosus">longipilosus</tp:taxon-name-part></tp:taxon-name></italic> sp. nov. (♂) <bold>56</bold><italic><tp:taxon-name><tp:taxon-name-part taxon-name-part-type="genus" reg="Mesembrius">M.</tp:taxon-name-part> <tp:taxon-name-part taxon-name-part-type="species" reg="madagascariensis">madagascariensis</tp:taxon-name-part></tp:taxon-name></italic> Keiser (♂) <bold>57</bold><italic><tp:taxon-name><tp:taxon-name-part taxon-name-part-type="genus" reg="Mesembrius">M.</tp:taxon-name-part> <tp:taxon-name-part taxon-name-part-type="species" reg="minor">minor</tp:taxon-name-part></tp:taxon-name></italic> (Bezzi) (♂).</p></caption><graphic xmlns:xlink="http://www.w3.org/1999/xlink" xlink:href="zookeys-1046-001-g025.jpg" position="float" orientation="portrait" xlink:type="simple" id="oo_557486.jpg"><uri content-type="original_file" xlink:type="simple">https://binary.pensoft.net/fig/557486</uri></graphic></fig><p><bold><italic>Wing.</italic></bold> Entire wing uniformly microtrichose.</p><fig id="F26" position="float" orientation="portrait"><object-id xmlns:xlink="http://www.w3.org/1999/xlink" content-type="doi" xlink:type="simple">10.3897/zookeys.1046.57052.figures58-63</object-id><object-id xmlns:xlink="http://www.w3.org/1999/xlink" content-type="arpha" xlink:type="simple">FCDEEA4F-253B-563A-982B-7728F1D56569</object-id><label>Figures 58–63.</label><caption><p><italic><tp:taxon-name><tp:taxon-name-part taxon-name-part-type="genus" reg="Mesembrius">Mesembrius</tp:taxon-name-part></tp:taxon-name></italic> spp., head, frontal view <bold>58</bold><italic><tp:taxon-name><tp:taxon-name-part taxon-name-part-type="genus" reg="Mesembrius">M.</tp:taxon-name-part> <tp:taxon-name-part taxon-name-part-type="species" reg="nigriceps">nigriceps</tp:taxon-name-part></tp:taxon-name></italic> Curran (♂) <bold>59</bold><italic><tp:taxon-name><tp:taxon-name-part taxon-name-part-type="genus" reg="Mesembrius">M.</tp:taxon-name-part> <tp:taxon-name-part taxon-name-part-type="species" reg="perforatus">perforatus</tp:taxon-name-part></tp:taxon-name></italic> (Speiser) (♂) <bold>60</bold><italic><tp:taxon-name><tp:taxon-name-part taxon-name-part-type="genus" reg="Mesembrius">M.</tp:taxon-name-part> <tp:taxon-name-part taxon-name-part-type="species" reg="platytarsis">platytarsis</tp:taxon-name-part></tp:taxon-name></italic> Curran syn. nov. (♂) <bold>61</bold><italic><tp:taxon-name><tp:taxon-name-part taxon-name-part-type="genus" reg="Mesembrius">M.</tp:taxon-name-part> <tp:taxon-name-part taxon-name-part-type="species" reg="regulus">regulus</tp:taxon-name-part></tp:taxon-name></italic> (Hull) (♂) <bold>62</bold><italic><tp:taxon-name><tp:taxon-name-part taxon-name-part-type="genus" reg="Mesembrius">M.</tp:taxon-name-part> <tp:taxon-name-part taxon-name-part-type="species" reg="rex">rex</tp:taxon-name-part></tp:taxon-name></italic> Curran (♂) <bold>63</bold><italic><tp:taxon-name><tp:taxon-name-part taxon-name-part-type="genus" reg="Mesembrius">M.</tp:taxon-name-part> <tp:taxon-name-part taxon-name-part-type="species" reg="senegalensis">senegalensis</tp:taxon-name-part></tp:taxon-name></italic> (Macquart) (♂).</p></caption><graphic xmlns:xlink="http://www.w3.org/1999/xlink" xlink:href="zookeys-1046-001-g026.jpg" position="float" orientation="portrait" xlink:type="simple" id="oo_557487.jpg"><uri content-type="original_file" xlink:type="simple">https://binary.pensoft.net/fig/557487</uri></graphic></fig><p><bold><italic>Abdomen</italic></bold> (Fig. <xref ref-type="fig" rid="F36">115</xref>). Dark brown to black; largely white pollinose, except for anterior border and medial area of tergite II and posterior half of tergite V; short black and white pilose, except for non-pollinose areas with white pilose only.</p><fig id="F27" position="float" orientation="portrait"><object-id xmlns:xlink="http://www.w3.org/1999/xlink" content-type="doi" xlink:type="simple">10.3897/zookeys.1046.57052.figures64-69</object-id><object-id xmlns:xlink="http://www.w3.org/1999/xlink" content-type="arpha" xlink:type="simple">08EA49EA-4C90-58F9-A778-4A79A691B5BE</object-id><label>Figures 64–69.</label><caption><p><italic><tp:taxon-name><tp:taxon-name-part taxon-name-part-type="genus" reg="Mesembrius">Mesembrius</tp:taxon-name-part></tp:taxon-name></italic> spp., head, frontal view <bold>64</bold><italic><tp:taxon-name><tp:taxon-name-part taxon-name-part-type="genus" reg="Mesembrius">M.</tp:taxon-name-part> <tp:taxon-name-part taxon-name-part-type="species" reg="simplicipes">simplicipes</tp:taxon-name-part></tp:taxon-name></italic> Curran (♂) <bold>65</bold><italic><tp:taxon-name><tp:taxon-name-part taxon-name-part-type="genus" reg="Mesembrius">M.</tp:taxon-name-part> <tp:taxon-name-part taxon-name-part-type="species" reg="strigilatus">strigilatus</tp:taxon-name-part></tp:taxon-name></italic> (Bezzi) (♂) <bold>66</bold><italic><tp:taxon-name><tp:taxon-name-part taxon-name-part-type="genus" reg="Mesembrius">M.</tp:taxon-name-part> <tp:taxon-name-part taxon-name-part-type="species" reg="sulcus">sulcus</tp:taxon-name-part></tp:taxon-name></italic> sp. nov. (♂) <bold>67</bold><italic><tp:taxon-name><tp:taxon-name-part taxon-name-part-type="genus" reg="Mesembrius">M.</tp:taxon-name-part> <tp:taxon-name-part taxon-name-part-type="species" reg="tarsatus">tarsatus</tp:taxon-name-part></tp:taxon-name></italic> (Bigot) (♂) <bold>68</bold><italic><tp:taxon-name><tp:taxon-name-part taxon-name-part-type="genus" reg="Mesembrius">M.</tp:taxon-name-part> <tp:taxon-name-part taxon-name-part-type="species" reg="tibialis">tibialis</tp:taxon-name-part></tp:taxon-name></italic> sp. nov. (♂) <bold>69</bold><italic><tp:taxon-name><tp:taxon-name-part taxon-name-part-type="genus" reg="Mesembrius">M.</tp:taxon-name-part> <tp:taxon-name-part taxon-name-part-type="species" reg="vockerothi">vockerothi</tp:taxon-name-part></tp:taxon-name></italic> sp. nov. (♂).</p></caption><graphic xmlns:xlink="http://www.w3.org/1999/xlink" xlink:href="zookeys-1046-001-g027.jpg" position="float" orientation="portrait" xlink:type="simple" id="oo_557488.jpg"><uri content-type="original_file" xlink:type="simple">https://binary.pensoft.net/fig/557488</uri></graphic></fig></tp:treatment-sec><tp:treatment-sec sec-type="distribution" id="SECID0EU6DK"><title>Distribution.</title><p>Madagascar.</p><fig id="F28" position="float" orientation="portrait"><object-id xmlns:xlink="http://www.w3.org/1999/xlink" content-type="doi" xlink:type="simple">10.3897/zookeys.1046.57052.figures70-74</object-id><object-id xmlns:xlink="http://www.w3.org/1999/xlink" content-type="arpha" xlink:type="simple">7781221D-706C-503D-B2CC-E21FAAFAA4C4</object-id><label>Figures 70–74.</label><caption><p><italic><tp:taxon-name><tp:taxon-name-part taxon-name-part-type="genus" reg="Mesembrius">Mesembrius</tp:taxon-name-part></tp:taxon-name></italic> spp., head, frontal view <bold>70</bold><italic><tp:taxon-name><tp:taxon-name-part taxon-name-part-type="genus" reg="Mesembrius">M.</tp:taxon-name-part> <tp:taxon-name-part taxon-name-part-type="species" reg="capensis">capensis</tp:taxon-name-part></tp:taxon-name></italic> (Macquart) (♀) <bold>71</bold><italic><tp:taxon-name><tp:taxon-name-part taxon-name-part-type="genus" reg="Mesembrius">M.</tp:taxon-name-part> <tp:taxon-name-part taxon-name-part-type="species" reg="cyanipennis">cyanipennis</tp:taxon-name-part></tp:taxon-name></italic> (Bezzi) (♀) <bold>72</bold><italic><tp:taxon-name><tp:taxon-name-part taxon-name-part-type="genus" reg="Mesembrius">M.</tp:taxon-name-part> <tp:taxon-name-part taxon-name-part-type="species" reg="chapini">chapini</tp:taxon-name-part></tp:taxon-name></italic> Curran (♀) <bold>73</bold><italic><tp:taxon-name><tp:taxon-name-part taxon-name-part-type="genus" reg="Mesembrius">M.</tp:taxon-name-part> <tp:taxon-name-part taxon-name-part-type="species" reg="maculifer">maculifer</tp:taxon-name-part></tp:taxon-name></italic> Hull (♀) <bold>74</bold><italic><tp:taxon-name><tp:taxon-name-part taxon-name-part-type="genus" reg="Mesembrius">M.</tp:taxon-name-part> <tp:taxon-name-part taxon-name-part-type="species" reg="morio">morio</tp:taxon-name-part></tp:taxon-name></italic> (Bezzi) (♀).</p></caption><graphic xmlns:xlink="http://www.w3.org/1999/xlink" xlink:href="zookeys-1046-001-g028.jpg" position="float" orientation="portrait" xlink:type="simple" id="oo_557489.jpg"><uri content-type="original_file" xlink:type="simple">https://binary.pensoft.net/fig/557489</uri></graphic></fig></tp:treatment-sec><tp:treatment-sec sec-type="comments" id="SECID0EOCEK"><title>Comments.</title><p>The type series comprises more than 50 specimens of both sexes collected from a dozen of sites from the central and eastern domains of Madagascar (<xref ref-type="bibr" rid="B34">Keiser 1971</xref>). The holotype of the species should be in the collection at <named-content xmlns:xlink="http://www.w3.org/1999/xlink" content-type="dwc:institutional_code" xlink:type="simple">MNHN</named-content> (<xref ref-type="bibr" rid="B34">Keiser 1971</xref>), but neither could we trace the holotype in the <named-content xmlns:xlink="http://www.w3.org/1999/xlink" content-type="dwc:institutional_code" xlink:type="simple">MNHN</named-content> collection, nor is it listed on the <named-content xmlns:xlink="http://www.w3.org/1999/xlink" content-type="dwc:institutional_code" xlink:type="simple">MNHN</named-content> entomology collection webpages.</p><fig id="F29" position="float" orientation="portrait"><object-id xmlns:xlink="http://www.w3.org/1999/xlink" content-type="doi" xlink:type="simple">10.3897/zookeys.1046.57052.figures75-78</object-id><object-id xmlns:xlink="http://www.w3.org/1999/xlink" content-type="arpha" xlink:type="simple">4E623374-ECAB-5A5B-BA55-A5B51688898D</object-id><label>Figures 75–78.</label><caption><p><italic><tp:taxon-name><tp:taxon-name-part taxon-name-part-type="genus" reg="Mesembrius">Mesembrius</tp:taxon-name-part></tp:taxon-name></italic> spp., head, frontal view <bold>75</bold><italic><tp:taxon-name><tp:taxon-name-part taxon-name-part-type="genus" reg="Mesembrius">M.</tp:taxon-name-part> <tp:taxon-name-part taxon-name-part-type="species" reg="platytarsis">platytarsis</tp:taxon-name-part></tp:taxon-name></italic> Curran syn. nov. (♀) <bold>76</bold><italic><tp:taxon-name><tp:taxon-name-part taxon-name-part-type="genus" reg="Mesembrius">M.</tp:taxon-name-part> <tp:taxon-name-part taxon-name-part-type="species" reg="regulus">regulus</tp:taxon-name-part></tp:taxon-name></italic> (Hull) (♂) <bold>77</bold><italic><tp:taxon-name><tp:taxon-name-part taxon-name-part-type="genus" reg="Mesembrius">M.</tp:taxon-name-part> <tp:taxon-name-part taxon-name-part-type="species" reg="rex">rex</tp:taxon-name-part></tp:taxon-name></italic> Curran (♂) <bold>78</bold><italic><tp:taxon-name><tp:taxon-name-part taxon-name-part-type="genus" reg="Mesembrius">M.</tp:taxon-name-part> <tp:taxon-name-part taxon-name-part-type="species" reg="senegalensis">senegalensis</tp:taxon-name-part></tp:taxon-name></italic> (Macquart) (♂).</p></caption><graphic xmlns:xlink="http://www.w3.org/1999/xlink" xlink:href="zookeys-1046-001-g029.jpg" position="float" orientation="portrait" xlink:type="simple" id="oo_557490.jpg"><uri content-type="original_file" xlink:type="simple">https://binary.pensoft.net/fig/557490</uri></graphic></fig><fig id="F30" position="float" orientation="portrait"><object-id xmlns:xlink="http://www.w3.org/1999/xlink" content-type="doi" xlink:type="simple">10.3897/zookeys.1046.57052.figures79-82</object-id><object-id xmlns:xlink="http://www.w3.org/1999/xlink" content-type="arpha" xlink:type="simple">E1DCAFF9-F77E-58BB-8BDB-AC3071B2F930</object-id><label>Figures 79–82.</label><caption><p><italic><tp:taxon-name><tp:taxon-name-part taxon-name-part-type="genus" reg="Mesembrius">Mesembrius</tp:taxon-name-part></tp:taxon-name></italic> spp., head, frontal view <bold>79</bold><italic><tp:taxon-name><tp:taxon-name-part taxon-name-part-type="genus" reg="Mesembrius">M.</tp:taxon-name-part> <tp:taxon-name-part taxon-name-part-type="species" reg="simplicipes">simplicipes</tp:taxon-name-part></tp:taxon-name></italic> Curran (♂) <bold>80</bold><italic><tp:taxon-name><tp:taxon-name-part taxon-name-part-type="genus" reg="Mesembrius">M.</tp:taxon-name-part> <tp:taxon-name-part taxon-name-part-type="species" reg="sulcus">sulcus</tp:taxon-name-part></tp:taxon-name></italic> sp. nov. (♀) <bold>81</bold><italic><tp:taxon-name><tp:taxon-name-part taxon-name-part-type="genus" reg="Mesembrius">M.</tp:taxon-name-part> <tp:taxon-name-part taxon-name-part-type="species" reg="tarsatus">tarsatus</tp:taxon-name-part></tp:taxon-name></italic> (Bigot) (♀) <bold>82</bold><italic><tp:taxon-name><tp:taxon-name-part taxon-name-part-type="genus" reg="Mesembrius">M.</tp:taxon-name-part> <tp:taxon-name-part taxon-name-part-type="species" reg="vockerothi">vockerothi</tp:taxon-name-part></tp:taxon-name></italic> sp. nov. (♀).</p></caption><graphic xmlns:xlink="http://www.w3.org/1999/xlink" xlink:href="zookeys-1046-001-g030.jpg" position="float" orientation="portrait" xlink:type="simple" id="oo_557491.jpg"><uri content-type="original_file" xlink:type="simple">https://binary.pensoft.net/fig/557491</uri></graphic></fig></tp:treatment-sec><tp:treatment-sec><!--Section generated to contain objects referenced in tp:taxon-treatment.--><fig id="F7" position="float" orientation="portrait"><object-id xmlns:xlink="http://www.w3.org/1999/xlink" content-type="doi" xlink:type="simple">10.3897/zookeys.1046.57052.figures13-14</object-id><object-id xmlns:xlink="http://www.w3.org/1999/xlink" content-type="arpha" xlink:type="simple">009BB3C5-21A2-5E19-852D-2AF06CF47777</object-id><label>Figures 13, 14.</label><caption><p><italic><tp:taxon-name><tp:taxon-name-part taxon-name-part-type="genus" reg="Mesembrius">Mesembrius</tp:taxon-name-part></tp:taxon-name></italic> spp., habitus, lateral view <bold>13</bold><italic><tp:taxon-name><tp:taxon-name-part taxon-name-part-type="genus" reg="Mesembrius">M.</tp:taxon-name-part> <tp:taxon-name-part taxon-name-part-type="species" reg="madagascariensis">madagascariensis</tp:taxon-name-part></tp:taxon-name></italic> Keiser (♂) <bold>14</bold><italic><tp:taxon-name><tp:taxon-name-part taxon-name-part-type="genus" reg="Mesembrius">M.</tp:taxon-name-part> <tp:taxon-name-part taxon-name-part-type="species" reg="minor">minor</tp:taxon-name-part></tp:taxon-name></italic> (Bezzi) (♂).</p></caption><graphic xmlns:xlink="http://www.w3.org/1999/xlink" xlink:href="zookeys-1046-001-g007.jpg" position="float" orientation="portrait" xlink:type="simple" id="oo_557468.jpg"><uri content-type="original_file" xlink:type="simple">https://binary.pensoft.net/fig/557468</uri></graphic></fig><fig id="F17" position="float" orientation="portrait"><object-id xmlns:xlink="http://www.w3.org/1999/xlink" content-type="doi" xlink:type="simple">10.3897/zookeys.1046.57052.figures33-34</object-id><object-id xmlns:xlink="http://www.w3.org/1999/xlink" content-type="arpha" xlink:type="simple">2F113DC7-F897-5BAD-BE68-27909A67ABE1</object-id><label>Figures 33, 34.</label><caption><p><italic><tp:taxon-name><tp:taxon-name-part taxon-name-part-type="genus" reg="Mesembrius">Mesembrius</tp:taxon-name-part></tp:taxon-name></italic> spp., habitus, lateral view <bold>33</bold><italic><tp:taxon-name><tp:taxon-name-part taxon-name-part-type="genus" reg="Mesembrius">M.</tp:taxon-name-part> <tp:taxon-name-part taxon-name-part-type="species" reg="maculifer">maculifer</tp:taxon-name-part></tp:taxon-name></italic> Hull (♀) <bold>34</bold><italic><tp:taxon-name><tp:taxon-name-part taxon-name-part-type="genus" reg="Mesembrius">M.</tp:taxon-name-part> <tp:taxon-name-part taxon-name-part-type="species" reg="madagascariensis">madagascariensis</tp:taxon-name-part></tp:taxon-name></italic> Keiser (♀).</p></caption><graphic xmlns:xlink="http://www.w3.org/1999/xlink" xlink:href="zookeys-1046-001-g017.jpg" position="float" orientation="portrait" xlink:type="simple" id="oo_557478.jpg"><uri content-type="original_file" xlink:type="simple">https://binary.pensoft.net/fig/557478</uri></graphic></fig><fig id="F32" position="float" orientation="portrait"><object-id xmlns:xlink="http://www.w3.org/1999/xlink" content-type="doi" xlink:type="simple">10.3897/zookeys.1046.57052.figures89-94</object-id><object-id xmlns:xlink="http://www.w3.org/1999/xlink" content-type="arpha" xlink:type="simple">C99E8587-C01B-5532-9D12-0F7D734EC69D</object-id><label>Figures 89–94.</label><caption><p><italic><tp:taxon-name><tp:taxon-name-part taxon-name-part-type="genus" reg="Mesembrius">Mesembrius</tp:taxon-name-part></tp:taxon-name></italic> spp., abdomen, dorsal view <bold>89</bold><italic><tp:taxon-name><tp:taxon-name-part taxon-name-part-type="genus" reg="Mesembrius">M.</tp:taxon-name-part> <tp:taxon-name-part taxon-name-part-type="species" reg="copelandi">copelandi</tp:taxon-name-part></tp:taxon-name></italic> sp. nov. (♂) <bold>90</bold><italic><tp:taxon-name><tp:taxon-name-part taxon-name-part-type="genus" reg="Mesembrius">M.</tp:taxon-name-part> <tp:taxon-name-part taxon-name-part-type="species" reg="cyanipennis">cyanipennis</tp:taxon-name-part></tp:taxon-name></italic> (Bezzi) (♂) <bold>91</bold><italic><tp:taxon-name><tp:taxon-name-part taxon-name-part-type="genus" reg="Mesembrius">M.</tp:taxon-name-part> <tp:taxon-name-part taxon-name-part-type="species" reg="ingratus">ingratus</tp:taxon-name-part></tp:taxon-name></italic> (Loew) (♂) <bold>92</bold><italic><tp:taxon-name><tp:taxon-name-part taxon-name-part-type="genus" reg="Mesembrius">M.</tp:taxon-name-part> <tp:taxon-name-part taxon-name-part-type="species" reg="longipilosus">longipilosus</tp:taxon-name-part></tp:taxon-name></italic> sp. nov. (♂) <bold>93</bold><italic><tp:taxon-name><tp:taxon-name-part taxon-name-part-type="genus" reg="Mesembrius">M.</tp:taxon-name-part> <tp:taxon-name-part taxon-name-part-type="species" reg="madagascariensis">madagascariensis</tp:taxon-name-part></tp:taxon-name></italic> Keiser (♂) <bold>94</bold><italic><tp:taxon-name><tp:taxon-name-part taxon-name-part-type="genus" reg="Mesembrius">M.</tp:taxon-name-part> <tp:taxon-name-part taxon-name-part-type="species" reg="minor">minor</tp:taxon-name-part></tp:taxon-name></italic> (Bezzi) (♂).</p></caption><graphic xmlns:xlink="http://www.w3.org/1999/xlink" xlink:href="zookeys-1046-001-g032.jpg" position="float" orientation="portrait" xlink:type="simple" id="oo_557493.jpg"><uri content-type="original_file" xlink:type="simple">https://binary.pensoft.net/fig/557493</uri></graphic></fig><fig id="F36" position="float" orientation="portrait"><object-id xmlns:xlink="http://www.w3.org/1999/xlink" content-type="doi" xlink:type="simple">10.3897/zookeys.1046.57052.figures113-118</object-id><object-id xmlns:xlink="http://www.w3.org/1999/xlink" content-type="arpha" xlink:type="simple">6EB8290B-3CAB-5A33-8254-B1C115C3DD0E</object-id><label>Figures 113–118.</label><caption><p><italic><tp:taxon-name><tp:taxon-name-part taxon-name-part-type="genus" reg="Mesembrius">Mesembrius</tp:taxon-name-part></tp:taxon-name></italic> spp., abdomen, dorsal view <bold>113</bold><italic><tp:taxon-name><tp:taxon-name-part taxon-name-part-type="genus" reg="Mesembrius">M.</tp:taxon-name-part> <tp:taxon-name-part taxon-name-part-type="species" reg="cyanipennis">cyanipennis</tp:taxon-name-part></tp:taxon-name></italic> (Bezzi) (♀) <bold>114</bold><italic><tp:taxon-name><tp:taxon-name-part taxon-name-part-type="genus" reg="Mesembrius">M.</tp:taxon-name-part> <tp:taxon-name-part taxon-name-part-type="species" reg="maculifer">maculifer</tp:taxon-name-part></tp:taxon-name></italic> Hull (♀) <bold>115</bold><italic><tp:taxon-name><tp:taxon-name-part taxon-name-part-type="genus" reg="Mesembrius">M.</tp:taxon-name-part> <tp:taxon-name-part taxon-name-part-type="species" reg="madagascariensis">madagascariensis</tp:taxon-name-part></tp:taxon-name></italic> Keiser (♀) <bold>116</bold><italic><tp:taxon-name><tp:taxon-name-part taxon-name-part-type="genus" reg="Mesembrius">M.</tp:taxon-name-part> <tp:taxon-name-part taxon-name-part-type="species" reg="minor">minor</tp:taxon-name-part></tp:taxon-name></italic> (Bezzi) (♀) <bold>117</bold><italic><tp:taxon-name><tp:taxon-name-part taxon-name-part-type="genus" reg="Mesembrius">M.</tp:taxon-name-part> <tp:taxon-name-part taxon-name-part-type="species" reg="morio">morio</tp:taxon-name-part></tp:taxon-name></italic> (Bezzi) (♀) <bold>118</bold><italic><tp:taxon-name><tp:taxon-name-part taxon-name-part-type="genus" reg="Mesembrius">M.</tp:taxon-name-part> <tp:taxon-name-part taxon-name-part-type="species" reg="platytarsis">platytarsis</tp:taxon-name-part></tp:taxon-name></italic> Curran syn. nov. (♀).</p></caption><graphic xmlns:xlink="http://www.w3.org/1999/xlink" xlink:href="zookeys-1046-001-g036.jpg" position="float" orientation="portrait" xlink:type="simple" id="oo_557497.jpg"><uri content-type="original_file" xlink:type="simple">https://binary.pensoft.net/fig/557497</uri></graphic></fig><fig id="F41" position="float" orientation="portrait"><object-id xmlns:xlink="http://www.w3.org/1999/xlink" content-type="doi" xlink:type="simple">10.3897/zookeys.1046.57052.figures135-138</object-id><object-id xmlns:xlink="http://www.w3.org/1999/xlink" content-type="arpha" xlink:type="simple">5BAE5FB8-E804-5F9B-BD4A-C531F826A3A3</object-id><label>Figures 135–138.</label><caption><p><italic><tp:taxon-name><tp:taxon-name-part taxon-name-part-type="genus" reg="Mesembrius">Mesembrius</tp:taxon-name-part></tp:taxon-name></italic> spp., right wing <bold>135</bold><italic><tp:taxon-name><tp:taxon-name-part taxon-name-part-type="genus" reg="Mesembrius">M.</tp:taxon-name-part> <tp:taxon-name-part taxon-name-part-type="species" reg="maculifer">maculifer</tp:taxon-name-part></tp:taxon-name></italic> Hull (♀) <bold>136</bold><italic><tp:taxon-name><tp:taxon-name-part taxon-name-part-type="genus" reg="Mesembrius">M.</tp:taxon-name-part> <tp:taxon-name-part taxon-name-part-type="species" reg="madagascariensis">madagascariensis</tp:taxon-name-part></tp:taxon-name></italic> Keiser (♂) <bold>137</bold><italic><tp:taxon-name><tp:taxon-name-part taxon-name-part-type="genus" reg="Mesembrius">M.</tp:taxon-name-part> <tp:taxon-name-part taxon-name-part-type="species" reg="minor">minor</tp:taxon-name-part></tp:taxon-name></italic> (Bezzi) (♂) <bold>138</bold><italic><tp:taxon-name><tp:taxon-name-part taxon-name-part-type="genus" reg="Mesembrius">M.</tp:taxon-name-part> <tp:taxon-name-part taxon-name-part-type="species" reg="morio">morio</tp:taxon-name-part></tp:taxon-name></italic> (Bezzi) (♀).</p></caption><graphic xmlns:xlink="http://www.w3.org/1999/xlink" xlink:href="zookeys-1046-001-g041.jpg" position="float" orientation="portrait" xlink:type="simple" id="oo_557502.jpg"><uri content-type="original_file" xlink:type="simple">https://binary.pensoft.net/fig/557502</uri></graphic></fig><fig id="F51" position="float" orientation="portrait"><object-id xmlns:xlink="http://www.w3.org/1999/xlink" content-type="doi" xlink:type="simple">10.3897/zookeys.1046.57052.figures177-180</object-id><object-id xmlns:xlink="http://www.w3.org/1999/xlink" content-type="arpha" xlink:type="simple">C6651BBC-6601-5FDC-B5BE-77E3E9A77AA8</object-id><label>Figures 177–180.</label><caption><p><italic><tp:taxon-name><tp:taxon-name-part taxon-name-part-type="genus" reg="Mesembrius">Mesembrius</tp:taxon-name-part></tp:taxon-name></italic> spp., mesoleg, dorsal view <bold>177</bold><italic><tp:taxon-name><tp:taxon-name-part taxon-name-part-type="genus" reg="Mesembrius">M.</tp:taxon-name-part> <tp:taxon-name-part taxon-name-part-type="species" reg="tibialis">tibialis</tp:taxon-name-part></tp:taxon-name></italic> sp. nov. (♂) <bold>178</bold><italic><tp:taxon-name><tp:taxon-name-part taxon-name-part-type="genus" reg="Mesembrius">M.</tp:taxon-name-part> <tp:taxon-name-part taxon-name-part-type="species" reg="caffer">caffer</tp:taxon-name-part></tp:taxon-name></italic> (Loew) (♂) <bold>179</bold><italic><tp:taxon-name><tp:taxon-name-part taxon-name-part-type="genus" reg="Mesembrius">M.</tp:taxon-name-part> <tp:taxon-name-part taxon-name-part-type="species" reg="capensis">capensis</tp:taxon-name-part></tp:taxon-name></italic> (Macquart) (♂) <bold>180</bold><italic><tp:taxon-name><tp:taxon-name-part taxon-name-part-type="genus" reg="Mesembrius">M.</tp:taxon-name-part> <tp:taxon-name-part taxon-name-part-type="species" reg="madagascariensis">madagascariensis</tp:taxon-name-part></tp:taxon-name></italic> Keiser (♂). Abbreviations: bt-basitarsus, fem-femur, tib-tibia.</p></caption><graphic xmlns:xlink="http://www.w3.org/1999/xlink" xlink:href="zookeys-1046-001-g050.jpg" position="float" orientation="portrait" xlink:type="simple" id="oo_557511.jpg"><uri content-type="original_file" xlink:type="simple">https://binary.pensoft.net/fig/557511</uri></graphic></fig><fig id="F58" position="float" orientation="portrait"><object-id xmlns:xlink="http://www.w3.org/1999/xlink" content-type="doi" xlink:type="simple">10.3897/zookeys.1046.57052.figures205-216</object-id><object-id xmlns:xlink="http://www.w3.org/1999/xlink" content-type="arpha" xlink:type="simple">2637E2BB-872A-5B6A-9309-CECD8DB90F0F</object-id><label>Figures 205–216.</label><caption><p><italic><tp:taxon-name><tp:taxon-name-part taxon-name-part-type="genus" reg="Mesembrius">Mesembrius</tp:taxon-name-part></tp:taxon-name></italic> spp., male genitalia, lateral view <bold>205</bold><italic><tp:taxon-name><tp:taxon-name-part taxon-name-part-type="genus" reg="Mesembrius">M.</tp:taxon-name-part> <tp:taxon-name-part taxon-name-part-type="species" reg="arcuatus">arcuatus</tp:taxon-name-part></tp:taxon-name></italic> sp. nov. <bold>206</bold><italic><tp:taxon-name><tp:taxon-name-part taxon-name-part-type="genus" reg="Mesembrius">M.</tp:taxon-name-part> <tp:taxon-name-part taxon-name-part-type="species" reg="caffer">caffer</tp:taxon-name-part></tp:taxon-name></italic> (Loew) (nominal morph) <bold>207</bold><italic><tp:taxon-name><tp:taxon-name-part taxon-name-part-type="genus" reg="Mesembrius">M.</tp:taxon-name-part> <tp:taxon-name-part taxon-name-part-type="species" reg="caffer">caffer</tp:taxon-name-part></tp:taxon-name></italic> (Loew) (spined morph) <bold>208</bold><italic><tp:taxon-name><tp:taxon-name-part taxon-name-part-type="genus" reg="Mesembrius">M.</tp:taxon-name-part> <tp:taxon-name-part taxon-name-part-type="species" reg="ctenifer">ctenifer</tp:taxon-name-part></tp:taxon-name></italic> Hull syn. nov. <bold>209</bold><italic><tp:taxon-name><tp:taxon-name-part taxon-name-part-type="genus" reg="Mesembrius">M.</tp:taxon-name-part> <tp:taxon-name-part taxon-name-part-type="species" reg="capensis">capensis</tp:taxon-name-part></tp:taxon-name></italic> (Macquart) <bold>210</bold><italic><tp:taxon-name><tp:taxon-name-part taxon-name-part-type="genus" reg="Mesembrius">M.</tp:taxon-name-part> <tp:taxon-name-part taxon-name-part-type="species" reg="chapini">chapini</tp:taxon-name-part></tp:taxon-name></italic> Curran <bold>211</bold><italic><tp:taxon-name><tp:taxon-name-part taxon-name-part-type="genus" reg="Mesembrius">M.</tp:taxon-name-part> <tp:taxon-name-part taxon-name-part-type="species" reg="copelandi">copelandi</tp:taxon-name-part></tp:taxon-name></italic> sp. nov. <bold>212</bold><italic><tp:taxon-name><tp:taxon-name-part taxon-name-part-type="genus" reg="Mesembrius">M.</tp:taxon-name-part> <tp:taxon-name-part taxon-name-part-type="species" reg="cyanipennis">cyanipennis</tp:taxon-name-part></tp:taxon-name></italic> (Bezzi) <bold>213</bold><italic><tp:taxon-name><tp:taxon-name-part taxon-name-part-type="genus" reg="Mesembrius">M.</tp:taxon-name-part> <tp:taxon-name-part taxon-name-part-type="species" reg="ingratus">ingratus</tp:taxon-name-part></tp:taxon-name></italic> (Loew) <bold>214</bold><italic><tp:taxon-name><tp:taxon-name-part taxon-name-part-type="genus" reg="Mesembrius">M.</tp:taxon-name-part> <tp:taxon-name-part taxon-name-part-type="species" reg="longipilosus">longipilosus</tp:taxon-name-part></tp:taxon-name></italic> sp. nov. <bold>215</bold><italic><tp:taxon-name><tp:taxon-name-part taxon-name-part-type="genus" reg="Mesembrius">M.</tp:taxon-name-part> <tp:taxon-name-part taxon-name-part-type="species" reg="madagascariensis">madagascariensis</tp:taxon-name-part></tp:taxon-name></italic> Keiser <bold>216</bold><italic><tp:taxon-name><tp:taxon-name-part taxon-name-part-type="genus" reg="Mesembrius">M.</tp:taxon-name-part> <tp:taxon-name-part taxon-name-part-type="species" reg="minor">minor</tp:taxon-name-part></tp:taxon-name></italic> (Bezzi).</p></caption><graphic xmlns:xlink="http://www.w3.org/1999/xlink" xlink:href="zookeys-1046-001-g057.jpg" position="float" orientation="portrait" xlink:type="simple" id="oo_557518.jpg"><uri content-type="original_file" xlink:type="simple">https://binary.pensoft.net/fig/557518</uri></graphic></fig></tp:treatment-sec><ref-list><ref id="B49"><mixed-citation xmlns:xlink="http://www.w3.org/1999/xlink" xlink:type="simple"><person-group><name name-style="western"><surname>Smith</surname><given-names>KGV</given-names></name><name name-style="western"><surname>Vockeroth</surname><given-names>JR</given-names></name></person-group> (<year>1980</year>) <article-title>38. Family <tp:taxon-name><tp:taxon-name-part taxon-name-part-type="family">Syrphidae</tp:taxon-name-part></tp:taxon-name>.</article-title> In: <person-group><name name-style="western"><surname>Crosskey</surname><given-names>RW</given-names></name></person-group> (<role>Ed.</role>) <issue-title>Catalogue of the Diptera of the Afrotropical Region.</issue-title><source>British Museum (Natural History), London</source>, <fpage>488</fpage>–<lpage>510</lpage>.</mixed-citation></ref><ref id="B34"><mixed-citation xmlns:xlink="http://www.w3.org/1999/xlink" xlink:type="simple"><person-group><name name-style="western"><surname>Keiser</surname><given-names>F</given-names></name></person-group> (<year>1971</year>) <article-title><tp:taxon-name><tp:taxon-name-part taxon-name-part-type="family">Syrphidae</tp:taxon-name-part></tp:taxon-name> von Madagascar (Dipt.).</article-title><source>Verhandlungen der Naturforschenden Gesellschaft in Basel</source><volume>81</volume>: <fpage>223</fpage>–<lpage>318</lpage>.</mixed-citation></ref></ref-list></tp:taxon-treatment>
