# Supplementary material for: Revision of the Afrotropical species of the hover fly genus Mesembrius Rondani (Diptera, Syrphidae) using morphological and molecular data
Source: Zookeys. 2021 Jun 21;1046:1–141. doi: 10.3897/zookeys.1046.57052 (PMC8238928; doi:10.3897/zookeys.1046.57052)
Supplement: XML Treatment for Mesembrius nigriceps [file zookeys.1046.57052-treatment14.xml]

<!DOCTYPE tp:taxon-treatment
  PUBLIC "-//TaxonX//DTD Taxonomic Treatment Publishing DTD v0 20100105//EN" "tax-treatment-NSO.dtd">
<tp:taxon-treatment xmlns:tp="http://www.plazi.org/taxpub"><tp:treatment-meta><kwd-group><label>Taxon classification</label><kwd><named-content xmlns:xlink="http://www.w3.org/1999/xlink" content-type="kingdom">Animalia</named-content></kwd><kwd><named-content xmlns:xlink="http://www.w3.org/1999/xlink" content-type="order">Diptera</named-content></kwd><kwd><named-content xmlns:xlink="http://www.w3.org/1999/xlink" content-type="family">Syrphidae</named-content></kwd></kwd-group><mixed-citation publication-type="journal"><person-group><name><surname>Jordaens</surname><given-names>Kurt</given-names></name><name><surname>Goergen</surname><given-names>Georg</given-names></name><name><surname>Skevington</surname><given-names>Jeffrey H.</given-names></name><name><surname>Kelso</surname><given-names>Scott</given-names></name><name><surname>Meyer</surname><given-names>Marc De</given-names></name></person-group><article-title>Revision of the Afrotropical species of the hover fly genus <italic><tp:taxon-name><tp:taxon-name-part taxon-name-part-type="genus" reg="Mesembrius">Mesembrius</tp:taxon-name-part></tp:taxon-name></italic> Rondani (<tp:taxon-name><tp:taxon-name-part taxon-name-part-type="order">Diptera</tp:taxon-name-part></tp:taxon-name>, <tp:taxon-name><tp:taxon-name-part taxon-name-part-type="family">Syrphidae</tp:taxon-name-part></tp:taxon-name>) using morphological and molecular data</article-title><source>Zookeys</source><day>21</day><month>6</month><year>2021</year><volume>1046</volume><fpage>1</fpage><lpage>141</lpage><pub-id pub-id-type="doi">10.3897/zookeys.1046.57052</pub-id></mixed-citation></tp:treatment-meta><tp:nomenclature><tp:taxon-name><object-id xmlns:xlink="http://www.w3.org/1999/xlink" content-type="arpha" xlink:type="simple">7691ECD7-2466-5122-8DCD-1D9BE08E00EC</object-id>
              <tp:taxon-name-part taxon-name-part-type="genus" reg="Mesembrius">Mesembrius</tp:taxon-name-part>
              <tp:taxon-name-part taxon-name-part-type="species" reg="nigriceps">nigriceps</tp:taxon-name-part>
            </tp:taxon-name><tp:taxon-authority>Curran, 1927</tp:taxon-authority><xref ref-type="fig" rid="F8">Figs 15</xref><xref ref-type="fig" rid="F26">, 58</xref><xref ref-type="fig" rid="F33">, 95</xref><xref ref-type="fig" rid="F42">, 139</xref><xref ref-type="fig" rid="F54">, 192</xref><xref ref-type="fig" rid="F59">, 217</xref><tp:nomenclature-citation-list><tp:nomenclature-citation><tp:taxon-name>
                  <tp:taxon-name-part taxon-name-part-type="genus" reg="Mesembrius">Mesembrius</tp:taxon-name-part> <tp:taxon-name-part taxon-name-part-type="species" reg="nigriceps">nigriceps</tp:taxon-name-part></tp:taxon-name><comment>Curran, 1927: 63.</comment></tp:nomenclature-citation><tp:nomenclature-citation><tp:taxon-name>
                  <tp:taxon-name-part taxon-name-part-type="genus" reg="Mesembrius">Mesembrius</tp:taxon-name-part> <tp:taxon-name-part taxon-name-part-type="species" reg="nigriceps">nigriceps</tp:taxon-name-part></tp:taxon-name><comment>– <xref ref-type="bibr" rid="B49">Smith and Vockeroth (1980)</xref>: 504.</comment></tp:nomenclature-citation></tp:nomenclature-citation-list></tp:nomenclature><tp:treatment-sec sec-type="Differential diagnosis" id="SECID0EDIFK"><title>Differential diagnosis.</title><p><italic><tp:taxon-name><tp:taxon-name-part taxon-name-part-type="genus" reg="Mesembrius">Mesembrius</tp:taxon-name-part> <tp:taxon-name-part taxon-name-part-type="species" reg="nigriceps">nigriceps</tp:taxon-name-part></tp:taxon-name></italic> males lack an apical pile brush on the profemur and have a metatibia which is curved, but less than in <italic><tp:taxon-name><tp:taxon-name-part taxon-name-part-type="genus" reg="Mesembrius">M.</tp:taxon-name-part> <tp:taxon-name-part taxon-name-part-type="species" reg="strigilatus">strigilatus</tp:taxon-name-part></tp:taxon-name></italic>. The face ground colour is black (white to yellow in <italic><tp:taxon-name><tp:taxon-name-part taxon-name-part-type="genus" reg="Mesembrius">M.</tp:taxon-name-part> <tp:taxon-name-part taxon-name-part-type="species" reg="strigilatus">strigilatus</tp:taxon-name-part></tp:taxon-name></italic>). The metafemur is curved, has a patch of conspicuous black pile at the base and, perpendicular to this, a stretch of dense black pile on the ventroposterior side. The male is distinguished from any other species (except from <italic><tp:taxon-name><tp:taxon-name-part taxon-name-part-type="genus" reg="Mesembrius">M.</tp:taxon-name-part> <tp:taxon-name-part taxon-name-part-type="species" reg="strigilatus">strigilatus</tp:taxon-name-part></tp:taxon-name></italic>) by the strongly curved metafemur and metatibia. It differs from <italic><tp:taxon-name><tp:taxon-name-part taxon-name-part-type="genus" reg="Mesembrius">M.</tp:taxon-name-part> <tp:taxon-name-part taxon-name-part-type="species" reg="strigilatus">strigilatus</tp:taxon-name-part></tp:taxon-name></italic> in the colour of the face (white to yellow in <italic><tp:taxon-name><tp:taxon-name-part taxon-name-part-type="genus" reg="Mesembrius">M.</tp:taxon-name-part> <tp:taxon-name-part taxon-name-part-type="species" reg="strigilatus">strigilatus</tp:taxon-name-part></tp:taxon-name></italic>; black in <italic><tp:taxon-name><tp:taxon-name-part taxon-name-part-type="genus" reg="Mesembrius">M.</tp:taxon-name-part> <tp:taxon-name-part taxon-name-part-type="species" reg="nigriceps">nigriceps</tp:taxon-name-part></tp:taxon-name></italic>), in the size and shape of the maculae on tergite II which are small and nearly triangular (large and rounded in <italic><tp:taxon-name><tp:taxon-name-part taxon-name-part-type="genus" reg="Mesembrius">M.</tp:taxon-name-part> <tp:taxon-name-part taxon-name-part-type="species" reg="strigilatus">strigilatus</tp:taxon-name-part></tp:taxon-name></italic>) and by the broader black medial marking on tergite II (narrow in <italic>M <tp:taxon-name><tp:taxon-name-part taxon-name-part-type="genus" reg="Mesembrius"/><tp:taxon-name-part taxon-name-part-type="species" reg="strigilatus">strigilatus</tp:taxon-name-part></tp:taxon-name></italic>). The female is unknown.</p></tp:treatment-sec><tp:treatment-sec sec-type="material" id="SECID0EMLFK"><title>Examined material.</title><p><italic><tp:taxon-name><tp:taxon-name-part taxon-name-part-type="genus" reg="Mesembrius">Mesembrius</tp:taxon-name-part> <tp:taxon-name-part taxon-name-part-type="species" reg="nigriceps">nigriceps</tp:taxon-name-part></tp:taxon-name></italic> Curran: Holotype, male, “<tp:taxon-name><tp:taxon-name-part taxon-name-part-type="genus" reg="Mesembrius">Mesembrius</tp:taxon-name-part></tp:taxon-name> // TYPE // <tp:taxon-name><tp:taxon-name-part taxon-name-part-type="genus" reg="Mesembrius"/><tp:taxon-name-part taxon-name-part-type="species" reg="nigriceps">nigriceps</tp:taxon-name-part></tp:taxon-name> // Curran” “Taken from Bembex” “Stanleyville, Cgo. // <named-content xmlns:xlink="http://www.w3.org/1999/xlink" content-type="dwc:verbatimCoordinates" xlink:type="simple"><named-content content-type="geo-json" specific-use="{&#34;type&#34;:&#34;Point&#34;,&#34;coordinates&#34;:[25.166667,0.500000]}" id="NCID0EPMFK" xlink:type="simple">25°10’E, 0°30’N</named-content></named-content> // III.1915” “Lang &amp; Chapin // Collectors” [<named-content xmlns:xlink="http://www.w3.org/1999/xlink" content-type="dwc:institutional_code" xlink:type="simple">AMNH</named-content>]. Type studied from picture on website.</p></tp:treatment-sec><tp:treatment-sec sec-type="material" id="SECID0EZMFK"><title>Other material</title><p> Ghana • 1♂; Eastern Region, N of Kibi, Atewa Range Forest Reserve; 21 Jun 2006; K.-D.B. Dijkstra leg.; <named-content xmlns:xlink="http://www.w3.org/1999/xlink" content-type="dwc:institutional_code" xlink:type="simple">MZH</named-content>. Togo • 1♂; Kloto Forest; Mar 2004; G. Goergen leg.; <named-content xmlns:xlink="http://www.w3.org/1999/xlink" content-type="dwc:institutional_code" xlink:type="simple">IITA</named-content>.</p></tp:treatment-sec><tp:treatment-sec sec-type="description" id="SECID0EJNFK"><title>Re-description male</title><p><bold>(Fig. <xref ref-type="fig" rid="F8">15</xref>).</bold> Body length: 11.0 mm. Wing length: 8.4 mm.</p><p><bold><italic>Head</italic></bold> (Fig. <xref ref-type="fig" rid="F26">58</xref>). Eyes bare; slightly dichoptic, distance between eyes approx. width of ocellus. Face white with dark medial vitta; white pilose; white pollinose. Vertical triangle black; black pilose; lower half weakly white pollinose. Distance between lateral ocellus and eye margin somewhat less than width of ocellus. Frontal triangle black; white pilose; grey pollinose at the sides. Frontal prominence shiny black; black pilose. Occiput black; yellow pilose with a stretch of black pile near the eye margin; grey-white pollinose. Antenna black; antennal arista brown.</p><p><bold><italic>Thorax.</italic></bold> Scutum black with, dorsally, a pair of faint yellow vittae which fade out posteriorly; lateral yellow vitta very faint; yellow-rufous pilose. Scutellum uniformly yellow-brown; yellow-rufous pilose, with some short black pile interspersed, especially in the posterior half.</p><p><bold><italic>Legs.</italic></bold> Femora and entire metaleg dark brown to black; pro- and mesofemora and tarsi dark brown; tarsi without a small darkened medial patch. Proleg: Femur without apical pile brush; short black pilose dorsally, long black pilose ventrally, long yellow pilose posteriorly. Tibia long yellow pilose and short black pilose, except for a row of long black pile posterodorsally. Tarsi black pilose dorsally, yellow-orange pilose ventrally. Mesoleg: Femur similar to profemur, but with long, black pile on posterior and posteroventral side and with black pile on anterodorsal side which is markedly longer in the proximal half. Tibia yellow pilose ventrally, except at extreme distal end, where it is also black; short black pilose dorsally; long black pilose anterordorsally, especially in proximal 1/2. Tarsi black pilose dorsally, yellow-orange pilose ventrally, with some thick black pile on ventral side. Metaleg (Fig. <xref ref-type="fig" rid="F54">192</xref>): Femur weakly curved; thickened in distal 1/3; with long yellow pile on anterior and anteroventral side; ventrally with dense, long black pile in proximal 1/3 and less thick and less dense black pile elsewhere; no swelling on the mid-section of the ventral side. Tibia strongly curved, especially from posterior view; flattened; with very long, black pile on dorsal and ventral side. Tarsi black pilose dorsally, yellow-orange pilose ventrally.</p><p><bold><italic>Wing</italic></bold> (Fig. <xref ref-type="fig" rid="F42">139</xref>). Entire wing uniformly dense microtrichose.</p><p><bold><italic>Abdomen</italic></bold> (Fig. <xref ref-type="fig" rid="F33">95</xref>). Tergite II with a pair of large, triangular, yellow maculae; anterior and posterior black markings equal in size and with broad medial black marking; black markings with short, stiff black setulae which do not extend to the lateral sides; strongly yellow-orange pilose. Tergite III with a pair of smaller, triangular to rounded yellow maculae in anterior half; strongly yellow-orange pilose. Tergite IV black; long yellow-orange pilose, especially on lateral sides.</p><p><bold><italic>Genitalia</italic></bold> (Fig. <xref ref-type="fig" rid="F59">217</xref>). Epandrium: Dorsal lobe of surstylus strongly bent, sickle-shaped, short yellow pilose on distal half; with long, thick black setulae at bend ventrally; distal half dorsally broadly convex; densely covered with long yellow pile and with some equally long, but thicker black pile interspersed. Ventral lobe of surstylus bare.</p></tp:treatment-sec><tp:treatment-sec sec-type="Female" id="SECID0EUPFK"><title>Female.</title><p>Unknown.</p></tp:treatment-sec><tp:treatment-sec sec-type="distribution" id="SECID0EZPFK"><title>Distribution.</title><p>Democratic Republic of the Congo, Ghana and Togo.</p></tp:treatment-sec><tp:treatment-sec sec-type="comments" id="SECID0E5PFK"><title>Comments.</title><p>The species is very similar in morphology to <italic><tp:taxon-name><tp:taxon-name-part taxon-name-part-type="genus" reg="Mesembrius">M.</tp:taxon-name-part> <tp:taxon-name-part taxon-name-part-type="species" reg="strigilatus">strigilatus</tp:taxon-name-part></tp:taxon-name></italic> and they are sister species in the <abbrev xmlns:xlink="http://www.w3.org/1999/xlink" xlink:title="Neighbour-Joining" id="ABBRID0EPQFK" xlink:type="simple">NJ</abbrev> phylogenetic analysis (but no support for such relationship in the <abbrev xmlns:xlink="http://www.w3.org/1999/xlink" xlink:title="Maximum Likelihood" id="ABBRID0ETQFK" xlink:type="simple">ML</abbrev> analysis). Compared to <italic><tp:taxon-name><tp:taxon-name-part taxon-name-part-type="genus" reg="Mesembrius">M.</tp:taxon-name-part> <tp:taxon-name-part taxon-name-part-type="species" reg="strigilatus">strigilatus</tp:taxon-name-part></tp:taxon-name></italic>, <italic><tp:taxon-name><tp:taxon-name-part taxon-name-part-type="genus" reg="Mesembrius">M.</tp:taxon-name-part> <tp:taxon-name-part taxon-name-part-type="species" reg="nigriceps">nigriceps</tp:taxon-name-part></tp:taxon-name></italic> has a black face, a less curved metatibia, the yellow maculae on tergite II are smaller and more triangular and the yellow abdominal pile on abdominal tergite IV is not so strongly appressed on the sides. The male surstylus is morphologically also similar to that of <italic><tp:taxon-name><tp:taxon-name-part taxon-name-part-type="genus" reg="Mesembrius">M.</tp:taxon-name-part> <tp:taxon-name-part taxon-name-part-type="species" reg="strigilatus">strigilatus</tp:taxon-name-part></tp:taxon-name></italic>, but the thin apex is much longer in <italic><tp:taxon-name><tp:taxon-name-part taxon-name-part-type="genus" reg="Mesembrius">M.</tp:taxon-name-part> <tp:taxon-name-part taxon-name-part-type="species" reg="nigriceps">nigriceps</tp:taxon-name-part></tp:taxon-name></italic> and the dorsal surface of the distal half is more convex in <italic><tp:taxon-name><tp:taxon-name-part taxon-name-part-type="genus" reg="Mesembrius">M.</tp:taxon-name-part> <tp:taxon-name-part taxon-name-part-type="species" reg="nigriceps">nigriceps</tp:taxon-name-part></tp:taxon-name></italic>.</p></tp:treatment-sec><tp:treatment-sec><!--Section generated to contain objects referenced in tp:taxon-treatment.--><fig id="F8" position="float" orientation="portrait"><object-id xmlns:xlink="http://www.w3.org/1999/xlink" content-type="doi" xlink:type="simple">10.3897/zookeys.1046.57052.figures15-16</object-id><object-id xmlns:xlink="http://www.w3.org/1999/xlink" content-type="arpha" xlink:type="simple">3A5725A1-CE44-5542-AAB8-D5A5DD4E1A83</object-id><label>Figures 15, 16.</label><caption><p><italic><tp:taxon-name><tp:taxon-name-part taxon-name-part-type="genus" reg="Mesembrius">Mesembrius</tp:taxon-name-part></tp:taxon-name></italic> spp., habitus, lateral view <bold>15</bold><italic><tp:taxon-name><tp:taxon-name-part taxon-name-part-type="genus" reg="Mesembrius">M.</tp:taxon-name-part> <tp:taxon-name-part taxon-name-part-type="species" reg="nigriceps">nigriceps</tp:taxon-name-part></tp:taxon-name></italic> Curran (♂) <bold>16</bold><italic><tp:taxon-name><tp:taxon-name-part taxon-name-part-type="genus" reg="Mesembrius">M.</tp:taxon-name-part> <tp:taxon-name-part taxon-name-part-type="species" reg="perforatus">perforatus</tp:taxon-name-part></tp:taxon-name></italic> (Speiser) (♂).</p></caption><graphic xmlns:xlink="http://www.w3.org/1999/xlink" xlink:href="zookeys-1046-001-g008.jpg" position="float" orientation="portrait" xlink:type="simple" id="oo_557469.jpg"><uri content-type="original_file" xlink:type="simple">https://binary.pensoft.net/fig/557469</uri></graphic></fig><fig id="F26" position="float" orientation="portrait"><object-id xmlns:xlink="http://www.w3.org/1999/xlink" content-type="doi" xlink:type="simple">10.3897/zookeys.1046.57052.figures58-63</object-id><object-id xmlns:xlink="http://www.w3.org/1999/xlink" content-type="arpha" xlink:type="simple">FCDEEA4F-253B-563A-982B-7728F1D56569</object-id><label>Figures 58–63.</label><caption><p><italic><tp:taxon-name><tp:taxon-name-part taxon-name-part-type="genus" reg="Mesembrius">Mesembrius</tp:taxon-name-part></tp:taxon-name></italic> spp., head, frontal view <bold>58</bold><italic><tp:taxon-name><tp:taxon-name-part taxon-name-part-type="genus" reg="Mesembrius">M.</tp:taxon-name-part> <tp:taxon-name-part taxon-name-part-type="species" reg="nigriceps">nigriceps</tp:taxon-name-part></tp:taxon-name></italic> Curran (♂) <bold>59</bold><italic><tp:taxon-name><tp:taxon-name-part taxon-name-part-type="genus" reg="Mesembrius">M.</tp:taxon-name-part> <tp:taxon-name-part taxon-name-part-type="species" reg="perforatus">perforatus</tp:taxon-name-part></tp:taxon-name></italic> (Speiser) (♂) <bold>60</bold><italic><tp:taxon-name><tp:taxon-name-part taxon-name-part-type="genus" reg="Mesembrius">M.</tp:taxon-name-part> <tp:taxon-name-part taxon-name-part-type="species" reg="platytarsis">platytarsis</tp:taxon-name-part></tp:taxon-name></italic> Curran syn. nov. (♂) <bold>61</bold><italic><tp:taxon-name><tp:taxon-name-part taxon-name-part-type="genus" reg="Mesembrius">M.</tp:taxon-name-part> <tp:taxon-name-part taxon-name-part-type="species" reg="regulus">regulus</tp:taxon-name-part></tp:taxon-name></italic> (Hull) (♂) <bold>62</bold><italic><tp:taxon-name><tp:taxon-name-part taxon-name-part-type="genus" reg="Mesembrius">M.</tp:taxon-name-part> <tp:taxon-name-part taxon-name-part-type="species" reg="rex">rex</tp:taxon-name-part></tp:taxon-name></italic> Curran (♂) <bold>63</bold><italic><tp:taxon-name><tp:taxon-name-part taxon-name-part-type="genus" reg="Mesembrius">M.</tp:taxon-name-part> <tp:taxon-name-part taxon-name-part-type="species" reg="senegalensis">senegalensis</tp:taxon-name-part></tp:taxon-name></italic> (Macquart) (♂).</p></caption><graphic xmlns:xlink="http://www.w3.org/1999/xlink" xlink:href="zookeys-1046-001-g026.jpg" position="float" orientation="portrait" xlink:type="simple" id="oo_557487.jpg"><uri content-type="original_file" xlink:type="simple">https://binary.pensoft.net/fig/557487</uri></graphic></fig><fig id="F33" position="float" orientation="portrait"><object-id xmlns:xlink="http://www.w3.org/1999/xlink" content-type="doi" xlink:type="simple">10.3897/zookeys.1046.57052.figures95-100</object-id><object-id xmlns:xlink="http://www.w3.org/1999/xlink" content-type="arpha" xlink:type="simple">8CD63C6A-A20F-53A9-AE76-70C7F792C7A7</object-id><label>Figures 95–100.</label><caption><p><italic><tp:taxon-name><tp:taxon-name-part taxon-name-part-type="genus" reg="Mesembrius">Mesembrius</tp:taxon-name-part></tp:taxon-name></italic> spp., abdomen, dorsal view <bold>95</bold><italic><tp:taxon-name><tp:taxon-name-part taxon-name-part-type="genus" reg="Mesembrius">M.</tp:taxon-name-part> <tp:taxon-name-part taxon-name-part-type="species" reg="nigriceps">nigriceps</tp:taxon-name-part></tp:taxon-name></italic> Curran (♂) <bold>96</bold><italic><tp:taxon-name><tp:taxon-name-part taxon-name-part-type="genus" reg="Mesembrius">M.</tp:taxon-name-part> <tp:taxon-name-part taxon-name-part-type="species" reg="perforatus">perforatus</tp:taxon-name-part></tp:taxon-name></italic> (Speiser) (♂) <bold>97</bold><italic><tp:taxon-name><tp:taxon-name-part taxon-name-part-type="genus" reg="Mesembrius">M.</tp:taxon-name-part> <tp:taxon-name-part taxon-name-part-type="species" reg="platytarsis">platytarsis</tp:taxon-name-part></tp:taxon-name></italic> Curran syn. nov. (♂) <bold>98</bold><italic><tp:taxon-name><tp:taxon-name-part taxon-name-part-type="genus" reg="Mesembrius">M.</tp:taxon-name-part> <tp:taxon-name-part taxon-name-part-type="species" reg="regulus">regulus</tp:taxon-name-part></tp:taxon-name></italic> (Hull) (♂) <bold>99</bold><italic><tp:taxon-name><tp:taxon-name-part taxon-name-part-type="genus" reg="Mesembrius">M.</tp:taxon-name-part> <tp:taxon-name-part taxon-name-part-type="species" reg="rex">rex</tp:taxon-name-part></tp:taxon-name></italic> Curran (♂) <bold>100</bold><italic><tp:taxon-name><tp:taxon-name-part taxon-name-part-type="genus" reg="Mesembrius">M.</tp:taxon-name-part> <tp:taxon-name-part taxon-name-part-type="species" reg="senegalensis">senegalensis</tp:taxon-name-part></tp:taxon-name></italic> (Macquart) (♂).</p></caption><graphic xmlns:xlink="http://www.w3.org/1999/xlink" xlink:href="zookeys-1046-001-g033.jpg" position="float" orientation="portrait" xlink:type="simple" id="oo_557494.jpg"><uri content-type="original_file" xlink:type="simple">https://binary.pensoft.net/fig/557494</uri></graphic></fig><fig id="F42" position="float" orientation="portrait"><object-id xmlns:xlink="http://www.w3.org/1999/xlink" content-type="doi" xlink:type="simple">10.3897/zookeys.1046.57052.figures139-142</object-id><object-id xmlns:xlink="http://www.w3.org/1999/xlink" content-type="arpha" xlink:type="simple">9C39CFB7-6680-5818-84D1-0D08179F4647</object-id><label>Figures 139–142.</label><caption><p><italic><tp:taxon-name><tp:taxon-name-part taxon-name-part-type="genus" reg="Mesembrius">Mesembrius</tp:taxon-name-part></tp:taxon-name></italic> spp., right wing <bold>139</bold><italic><tp:taxon-name><tp:taxon-name-part taxon-name-part-type="genus" reg="Mesembrius">M.</tp:taxon-name-part> <tp:taxon-name-part taxon-name-part-type="species" reg="nigriceps">nigriceps</tp:taxon-name-part></tp:taxon-name></italic> Curran (♂) <bold>140</bold><italic><tp:taxon-name><tp:taxon-name-part taxon-name-part-type="genus" reg="Mesembrius">M.</tp:taxon-name-part> <tp:taxon-name-part taxon-name-part-type="species" reg="perforatus">perforatus</tp:taxon-name-part></tp:taxon-name></italic> (Speiser) (♂) <bold>141</bold><italic><tp:taxon-name><tp:taxon-name-part taxon-name-part-type="genus" reg="Mesembrius">M.</tp:taxon-name-part> <tp:taxon-name-part taxon-name-part-type="species" reg="platytarsis">platytarsis</tp:taxon-name-part></tp:taxon-name></italic> Curran syn. nov. (♂) <bold>142</bold><italic><tp:taxon-name><tp:taxon-name-part taxon-name-part-type="genus" reg="Mesembrius">M.</tp:taxon-name-part> <tp:taxon-name-part taxon-name-part-type="species" reg="regulus">regulus</tp:taxon-name-part></tp:taxon-name></italic> (Hull) (♂).</p></caption><graphic xmlns:xlink="http://www.w3.org/1999/xlink" xlink:href="zookeys-1046-001-g042.jpg" position="float" orientation="portrait" xlink:type="simple" id="oo_557503.jpg"><uri content-type="original_file" xlink:type="simple">https://binary.pensoft.net/fig/557503</uri></graphic></fig><fig id="F54" position="float" orientation="portrait"><object-id xmlns:xlink="http://www.w3.org/1999/xlink" content-type="doi" xlink:type="simple">10.3897/zookeys.1046.57052.figures189-192</object-id><object-id xmlns:xlink="http://www.w3.org/1999/xlink" content-type="arpha" xlink:type="simple">35CAA978-9592-5703-B1B9-EB3A6CFCE665</object-id><label>Figures 189–192.</label><caption><p><italic><tp:taxon-name><tp:taxon-name-part taxon-name-part-type="genus" reg="Mesembrius">Mesembrius</tp:taxon-name-part></tp:taxon-name></italic> spp., metaleg, posterior view <bold>189</bold><italic><tp:taxon-name><tp:taxon-name-part taxon-name-part-type="genus" reg="Mesembrius">M.</tp:taxon-name-part> <tp:taxon-name-part taxon-name-part-type="species" reg="tarsatus">tarsatus</tp:taxon-name-part></tp:taxon-name></italic> (Bigot) (♂) <bold>190</bold><italic><tp:taxon-name><tp:taxon-name-part taxon-name-part-type="genus" reg="Mesembrius">M.</tp:taxon-name-part> <tp:taxon-name-part taxon-name-part-type="species" reg="ingratus">ingratus</tp:taxon-name-part></tp:taxon-name></italic> (Loew) (♂) <bold>191</bold><italic><tp:taxon-name><tp:taxon-name-part taxon-name-part-type="genus" reg="Mesembrius">M.</tp:taxon-name-part> <tp:taxon-name-part taxon-name-part-type="species" reg="arcuatus">arcuatus</tp:taxon-name-part></tp:taxon-name></italic> sp. nov. (♂) <bold>192</bold><italic><tp:taxon-name><tp:taxon-name-part taxon-name-part-type="genus" reg="Mesembrius">M.</tp:taxon-name-part> <tp:taxon-name-part taxon-name-part-type="species" reg="nigriceps">nigriceps</tp:taxon-name-part></tp:taxon-name></italic> Curran (♂). Abbreviations: bt-basitarsus, fem-femur, tib-tibia.</p></caption><graphic xmlns:xlink="http://www.w3.org/1999/xlink" xlink:href="zookeys-1046-001-g053.jpg" position="float" orientation="portrait" xlink:type="simple" id="oo_557514.jpg"><uri content-type="original_file" xlink:type="simple">https://binary.pensoft.net/fig/557514</uri></graphic></fig><fig id="F59" position="float" orientation="portrait"><object-id xmlns:xlink="http://www.w3.org/1999/xlink" content-type="doi" xlink:type="simple">10.3897/zookeys.1046.57052.figures217-228</object-id><object-id xmlns:xlink="http://www.w3.org/1999/xlink" content-type="arpha" xlink:type="simple">E32C54EF-DF77-5B10-89CD-E22E7661570A</object-id><label>Figures 217–228.</label><caption><p><italic><tp:taxon-name><tp:taxon-name-part taxon-name-part-type="genus" reg="Mesembrius">Mesembrius</tp:taxon-name-part></tp:taxon-name></italic> spp., male genitalia, lateral view <bold>217</bold><italic><tp:taxon-name><tp:taxon-name-part taxon-name-part-type="genus" reg="Mesembrius">M.</tp:taxon-name-part> <tp:taxon-name-part taxon-name-part-type="species" reg="nigriceps">nigriceps</tp:taxon-name-part></tp:taxon-name></italic> Curran <bold>218</bold><italic><tp:taxon-name><tp:taxon-name-part taxon-name-part-type="genus" reg="Mesembrius">M.</tp:taxon-name-part> <tp:taxon-name-part taxon-name-part-type="species" reg="perforatus">perforatus</tp:taxon-name-part></tp:taxon-name></italic> (Speiser) <bold>219</bold><italic><tp:taxon-name><tp:taxon-name-part taxon-name-part-type="genus" reg="Mesembrius">M.</tp:taxon-name-part> <tp:taxon-name-part taxon-name-part-type="species" reg="platytarsis">platytarsis</tp:taxon-name-part></tp:taxon-name></italic> Curran syn. nov. <bold>220</bold><italic><tp:taxon-name><tp:taxon-name-part taxon-name-part-type="genus" reg="Mesembrius">M.</tp:taxon-name-part> <tp:taxon-name-part taxon-name-part-type="species" reg="regulus">regulus</tp:taxon-name-part></tp:taxon-name></italic> (Hull) <bold>221</bold><italic><tp:taxon-name><tp:taxon-name-part taxon-name-part-type="genus" reg="Mesembrius">M.</tp:taxon-name-part> <tp:taxon-name-part taxon-name-part-type="species" reg="rex">rex</tp:taxon-name-part></tp:taxon-name></italic> Curran <bold>222</bold><italic><tp:taxon-name><tp:taxon-name-part taxon-name-part-type="genus" reg="Mesembrius">M.</tp:taxon-name-part> <tp:taxon-name-part taxon-name-part-type="species" reg="senegalensis">senegalensis</tp:taxon-name-part></tp:taxon-name></italic> (Macquart) <bold>223</bold><italic><tp:taxon-name><tp:taxon-name-part taxon-name-part-type="genus" reg="Mesembrius">M.</tp:taxon-name-part> <tp:taxon-name-part taxon-name-part-type="species" reg="simplicipes">simplicipes</tp:taxon-name-part></tp:taxon-name></italic> Curran <bold>224</bold><italic><tp:taxon-name><tp:taxon-name-part taxon-name-part-type="genus" reg="Mesembrius">M.</tp:taxon-name-part> <tp:taxon-name-part taxon-name-part-type="species" reg="strigilatus">strigilatus</tp:taxon-name-part></tp:taxon-name></italic> (Bezzi) <bold>225</bold><italic><tp:taxon-name><tp:taxon-name-part taxon-name-part-type="genus" reg="Mesembrius">M.</tp:taxon-name-part> <tp:taxon-name-part taxon-name-part-type="species" reg="sulcus">sulcus</tp:taxon-name-part></tp:taxon-name></italic> sp. nov. <bold>226</bold><italic><tp:taxon-name><tp:taxon-name-part taxon-name-part-type="genus" reg="Mesembrius">M.</tp:taxon-name-part> <tp:taxon-name-part taxon-name-part-type="species" reg="tarsatus">tarsatus</tp:taxon-name-part></tp:taxon-name></italic> (Bigot) <bold>227</bold><italic><tp:taxon-name><tp:taxon-name-part taxon-name-part-type="genus" reg="Mesembrius">M.</tp:taxon-name-part> <tp:taxon-name-part taxon-name-part-type="species" reg="tibialis">tibialis</tp:taxon-name-part></tp:taxon-name></italic> sp. nov<bold>. 228</bold><italic><tp:taxon-name><tp:taxon-name-part taxon-name-part-type="genus" reg="Mesembrius">M.</tp:taxon-name-part> <tp:taxon-name-part taxon-name-part-type="species" reg="vockerothi">vockerothi</tp:taxon-name-part></tp:taxon-name></italic> sp. nov.</p></caption><graphic xmlns:xlink="http://www.w3.org/1999/xlink" xlink:href="zookeys-1046-001-g058.jpg" position="float" orientation="portrait" xlink:type="simple" id="oo_557519.jpg"><uri content-type="original_file" xlink:type="simple">https://binary.pensoft.net/fig/557519</uri></graphic></fig></tp:treatment-sec><ref-list><ref id="B49"><mixed-citation xmlns:xlink="http://www.w3.org/1999/xlink" xlink:type="simple"><person-group><name name-style="western"><surname>Smith</surname><given-names>KGV</given-names></name><name name-style="western"><surname>Vockeroth</surname><given-names>JR</given-names></name></person-group> (<year>1980</year>) <article-title>38. Family <tp:taxon-name><tp:taxon-name-part taxon-name-part-type="family">Syrphidae</tp:taxon-name-part></tp:taxon-name>.</article-title> In: <person-group><name name-style="western"><surname>Crosskey</surname><given-names>RW</given-names></name></person-group> (<role>Ed.</role>) <issue-title>Catalogue of the Diptera of the Afrotropical Region.</issue-title><source>British Museum (Natural History), London</source>, <fpage>488</fpage>–<lpage>510</lpage>.</mixed-citation></ref></ref-list></tp:taxon-treatment>
