# Supplementary material for: Revision of the Afrotropical species of the hover fly genus Mesembrius Rondani (Diptera, Syrphidae) using morphological and molecular data
Source: Zookeys. 2021 Jun 21;1046:1–141. doi: 10.3897/zookeys.1046.57052 (PMC8238928; doi:10.3897/zookeys.1046.57052)
Supplement: XML Treatment for Mesembrius rex [file zookeys.1046.57052-treatment17.xml]

<!DOCTYPE tp:taxon-treatment
  PUBLIC "-//TaxonX//DTD Taxonomic Treatment Publishing DTD v0 20100105//EN" "tax-treatment-NSO.dtd">
<tp:taxon-treatment xmlns:tp="http://www.plazi.org/taxpub"><tp:treatment-meta><kwd-group><label>Taxon classification</label><kwd><named-content xmlns:xlink="http://www.w3.org/1999/xlink" content-type="kingdom">Animalia</named-content></kwd><kwd><named-content xmlns:xlink="http://www.w3.org/1999/xlink" content-type="order">Diptera</named-content></kwd><kwd><named-content xmlns:xlink="http://www.w3.org/1999/xlink" content-type="family">Syrphidae</named-content></kwd></kwd-group><mixed-citation publication-type="journal"><person-group><name><surname>Jordaens</surname><given-names>Kurt</given-names></name><name><surname>Goergen</surname><given-names>Georg</given-names></name><name><surname>Skevington</surname><given-names>Jeffrey H.</given-names></name><name><surname>Kelso</surname><given-names>Scott</given-names></name><name><surname>Meyer</surname><given-names>Marc De</given-names></name></person-group><article-title>Revision of the Afrotropical species of the hover fly genus <italic><tp:taxon-name><tp:taxon-name-part taxon-name-part-type="genus" reg="Mesembrius">Mesembrius</tp:taxon-name-part></tp:taxon-name></italic> Rondani (<tp:taxon-name><tp:taxon-name-part taxon-name-part-type="order">Diptera</tp:taxon-name-part></tp:taxon-name>, <tp:taxon-name><tp:taxon-name-part taxon-name-part-type="family">Syrphidae</tp:taxon-name-part></tp:taxon-name>) using morphological and molecular data</article-title><source>Zookeys</source><day>21</day><month>6</month><year>2021</year><volume>1046</volume><fpage>1</fpage><lpage>141</lpage><pub-id pub-id-type="doi">10.3897/zookeys.1046.57052</pub-id></mixed-citation></tp:treatment-meta><tp:nomenclature><tp:taxon-name><object-id xmlns:xlink="http://www.w3.org/1999/xlink" content-type="arpha" xlink:type="simple">251C351C-606C-5B46-884D-CE570E23B925</object-id>
              <tp:taxon-name-part taxon-name-part-type="genus" reg="Mesembrius">Mesembrius</tp:taxon-name-part>
              <tp:taxon-name-part taxon-name-part-type="species" reg="rex">rex</tp:taxon-name-part>
            </tp:taxon-name><tp:taxon-authority>Curran, 1927</tp:taxon-authority><xref ref-type="fig" rid="F10">Figs 19</xref><xref ref-type="fig" rid="F20">, 39</xref><xref ref-type="fig" rid="F26">, 62</xref><xref ref-type="fig" rid="F29">, 77</xref><xref ref-type="fig" rid="F33">, 99</xref><xref ref-type="fig" rid="F37">, 120</xref><xref ref-type="fig" rid="F43">, 143</xref><xref ref-type="fig" rid="F45">, 154</xref><xref ref-type="fig" rid="F49">, 170</xref><xref ref-type="fig" rid="F52">, 184</xref><xref ref-type="fig" rid="F59">, 221</xref><tp:nomenclature-citation-list><tp:nomenclature-citation><tp:taxon-name>
                  <tp:taxon-name-part taxon-name-part-type="genus" reg="Mesembrius">Mesembrius</tp:taxon-name-part> <tp:taxon-name-part taxon-name-part-type="species" reg="rex">rex</tp:taxon-name-part></tp:taxon-name><comment>Curran, 1927: 61.</comment></tp:nomenclature-citation><tp:nomenclature-citation><tp:taxon-name>
                  <tp:taxon-name-part taxon-name-part-type="genus" reg="Mesembrius">Mesembrius</tp:taxon-name-part> <tp:taxon-name-part taxon-name-part-type="species" reg="rex">rex</tp:taxon-name-part></tp:taxon-name><comment>– <xref ref-type="bibr" rid="B12">Curran (1939)</xref>: 10 – <xref ref-type="bibr" rid="B49">Smith and Vockeroth (1980)</xref>: 504.</comment></tp:nomenclature-citation></tp:nomenclature-citation-list></tp:nomenclature><tp:treatment-sec sec-type="Differential diagnosis" id="SECID0EZJHK"><title>Differential diagnosis.</title><p><italic><tp:taxon-name><tp:taxon-name-part taxon-name-part-type="genus" reg="Mesembrius">Mesembrius</tp:taxon-name-part> <tp:taxon-name-part taxon-name-part-type="species" reg="rex">rex</tp:taxon-name-part></tp:taxon-name></italic> males have an entirely black apical pile brush on the profemur, a metatibia with a row of &gt; 10 short, widely spaced black spines (without spines or with dense pile in other species). The metatibia has one deep depression on the posterior side (three in <italic><tp:taxon-name><tp:taxon-name-part taxon-name-part-type="genus" reg="Mesembrius">M.</tp:taxon-name-part> <tp:taxon-name-part taxon-name-part-type="species" reg="perforatus">perforatus</tp:taxon-name-part></tp:taxon-name></italic>; none in <italic><tp:taxon-name><tp:taxon-name-part taxon-name-part-type="genus" reg="Mesembrius">M.</tp:taxon-name-part> <tp:taxon-name-part taxon-name-part-type="species" reg="tibialis">tibialis</tp:taxon-name-part></tp:taxon-name></italic>) which is not markedly bordered with long black pile (bordered with long black pile in <italic><tp:taxon-name><tp:taxon-name-part taxon-name-part-type="genus" reg="Mesembrius">M.</tp:taxon-name-part> <tp:taxon-name-part taxon-name-part-type="species" reg="chapini">chapini</tp:taxon-name-part></tp:taxon-name></italic> and <italic><tp:taxon-name><tp:taxon-name-part taxon-name-part-type="genus" reg="Mesembrius">M.</tp:taxon-name-part> <tp:taxon-name-part taxon-name-part-type="species" reg="sulcus">sulcus</tp:taxon-name-part></tp:taxon-name></italic> sp. nov.). Females have a frons which is black pilose on its entire length, except laterally. The female can be distinguished from the female of <italic><tp:taxon-name><tp:taxon-name-part taxon-name-part-type="genus" reg="Mesembrius">M.</tp:taxon-name-part> <tp:taxon-name-part taxon-name-part-type="species" reg="sulcus">sulcus</tp:taxon-name-part></tp:taxon-name></italic> sp. nov. and <italic><tp:taxon-name><tp:taxon-name-part taxon-name-part-type="genus" reg="Mesembrius">M.</tp:taxon-name-part> <tp:taxon-name-part taxon-name-part-type="species" reg="tarsatus">tarsatus</tp:taxon-name-part></tp:taxon-name></italic> by the colour of the tibiae (yellow-brown to chocolate-brown in <italic><tp:taxon-name><tp:taxon-name-part taxon-name-part-type="genus" reg="Mesembrius">M.</tp:taxon-name-part> <tp:taxon-name-part taxon-name-part-type="species" reg="rex">rex</tp:taxon-name-part></tp:taxon-name></italic>; black in <italic><tp:taxon-name><tp:taxon-name-part taxon-name-part-type="genus" reg="Mesembrius">M.</tp:taxon-name-part> <tp:taxon-name-part taxon-name-part-type="species" reg="sulcus">sulcus</tp:taxon-name-part></tp:taxon-name></italic> sp. nov. and <italic><tp:taxon-name><tp:taxon-name-part taxon-name-part-type="genus" reg="Mesembrius">M.</tp:taxon-name-part> <tp:taxon-name-part taxon-name-part-type="species" reg="tarsatus">tarsatus</tp:taxon-name-part></tp:taxon-name></italic>), the absence of black pile on the ventral side of the pro- and mesotibia (present in <italic><tp:taxon-name><tp:taxon-name-part taxon-name-part-type="genus" reg="Mesembrius">M.</tp:taxon-name-part> <tp:taxon-name-part taxon-name-part-type="species" reg="regulus">regulus</tp:taxon-name-part></tp:taxon-name></italic> and <italic><tp:taxon-name><tp:taxon-name-part taxon-name-part-type="genus" reg="Mesembrius">M.</tp:taxon-name-part> <tp:taxon-name-part taxon-name-part-type="species" reg="chapini">chapini</tp:taxon-name-part></tp:taxon-name></italic>). It also differs from <italic><tp:taxon-name><tp:taxon-name-part taxon-name-part-type="genus" reg="Mesembrius">M.</tp:taxon-name-part> <tp:taxon-name-part taxon-name-part-type="species" reg="regulus">regulus</tp:taxon-name-part></tp:taxon-name></italic> by the concolourous protarsus and protibia (protarsus lighter than distal part of protibia in <italic><tp:taxon-name><tp:taxon-name-part taxon-name-part-type="genus" reg="Mesembrius">M.</tp:taxon-name-part> <tp:taxon-name-part taxon-name-part-type="species" reg="regulus">regulus</tp:taxon-name-part></tp:taxon-name></italic>) and wing cell r<sub>1</sub> which is distinctly open (nearly closed in <italic><tp:taxon-name><tp:taxon-name-part taxon-name-part-type="genus" reg="Mesembrius">M.</tp:taxon-name-part> <tp:taxon-name-part taxon-name-part-type="species" reg="regulus">regulus</tp:taxon-name-part></tp:taxon-name></italic>).</p></tp:treatment-sec><tp:treatment-sec sec-type="material" id="SECID0EGPHK"><title>Examined material.</title><p><italic><tp:taxon-name><tp:taxon-name-part taxon-name-part-type="genus" reg="Mesembrius">Mesembrius</tp:taxon-name-part> <tp:taxon-name-part taxon-name-part-type="species" reg="rex">rex</tp:taxon-name-part></tp:taxon-name></italic> Curran: Holotype, male, “<tp:taxon-name><tp:taxon-name-part taxon-name-part-type="genus" reg="Mesembrius">Mesembrius</tp:taxon-name-part></tp:taxon-name> // TYPE // <tp:taxon-name><tp:taxon-name-part taxon-name-part-type="genus" reg="Mesembrius"/><tp:taxon-name-part taxon-name-part-type="species" reg="rex">rex</tp:taxon-name-part></tp:taxon-name> Curran // No.” “Taken from Bembex” “Stanleyville, Cgo. // <named-content xmlns:xlink="http://www.w3.org/1999/xlink" content-type="dwc:verbatimCoordinates" xlink:type="simple"><named-content content-type="geo-json" specific-use="{&#34;type&#34;:&#34;Point&#34;,&#34;coordinates&#34;:[25.166667,0.500000]}" id="NCID0EJQHK" xlink:type="simple">25°10’E, 0°30’N</named-content></named-content> // IV.7.1915” “Lang &amp; Chapin // collectors” “Stanleyville // Congo // From Leg of // Type [♂]” “<tp:taxon-name><tp:taxon-name-part taxon-name-part-type="genus" reg="Mesembrius">Mesembrius</tp:taxon-name-part></tp:taxon-name> // <tp:taxon-name><tp:taxon-name-part taxon-name-part-type="genus" reg="Mesembrius"/><tp:taxon-name-part taxon-name-part-type="species" reg="rex">rex</tp:taxon-name-part></tp:taxon-name> // det. Curran // Det. C.H. Curran” [<named-content xmlns:xlink="http://www.w3.org/1999/xlink" content-type="dwc:institutional_code" xlink:type="simple">AMNH</named-content>] [type studied from picture on website].</p></tp:treatment-sec><tp:treatment-sec sec-type="material" id="SECID0ECRHK"><title>Other material</title><p> Democratic Republic of the Congo • 1♀; Bolongo; 23 Jun 1936; J. Ghesquière leg.; <abbrev xmlns:xlink="http://www.w3.org/1999/xlink" content-type="institution" xlink:title="Koninklijk Belgisch Instituut voor Natuurwetenschappen, Brussel, Belgium" id="ABBRID0EIRHK" xlink:type="simple">KBIN</abbrev> • 1♀; Lulua, Kapanga; Nov 1928; Walker leg.; <named-content xmlns:xlink="http://www.w3.org/1999/xlink" content-type="dwc:institutional_code" xlink:type="simple">KMMA</named-content> • 1♀; Basoko; Oct 1948; P.L.G. Benoit leg.; <named-content xmlns:xlink="http://www.w3.org/1999/xlink" content-type="dwc:institutional_code" xlink:type="simple">RMNH</named-content> • 1♂; Eala; Oct 1935; J. Ghesquière leg.; <named-content xmlns:xlink="http://www.w3.org/1999/xlink" content-type="dwc:institutional_code" xlink:type="simple">RMNH</named-content> • 1♀; locality and date unknown; J. Ghesquière leg.; <abbrev xmlns:xlink="http://www.w3.org/1999/xlink" content-type="institution" xlink:title="Koninklijk Belgisch Instituut voor Natuurwetenschappen, Brussel, Belgium" id="ABBRID0E3RHK" xlink:type="simple">KBIN</abbrev>. Malawi • 1♀; Mount Mulanje, Likhubula; 19 Nov 1912; S.A. Neave leg.; <named-content xmlns:xlink="http://www.w3.org/1999/xlink" content-type="dwc:institutional_code" xlink:type="simple">NHMUK</named-content> • 1♂; Mount Mulanje; 25 Nov 1912; S.A. Neave leg.; <named-content xmlns:xlink="http://www.w3.org/1999/xlink" content-type="dwc:institutional_code" xlink:type="simple">NHMUK</named-content> • 1♀; Mount Mulanje; 2 Dec 1912; S.A. Neave leg.; <named-content xmlns:xlink="http://www.w3.org/1999/xlink" content-type="dwc:institutional_code" xlink:type="simple">NHMUK</named-content> • 1♀; Mount Mulanje; 16 Nov 1912; S.A. Neave leg.; <named-content xmlns:xlink="http://www.w3.org/1999/xlink" content-type="dwc:institutional_code" xlink:type="simple">NHMUK</named-content> • 1♀; Mount Mulanje; 25 Nov 1912; S.A. Neave leg.; <named-content xmlns:xlink="http://www.w3.org/1999/xlink" content-type="dwc:institutional_code" xlink:type="simple">NHMUK</named-content>. Togo • 1♀; Kloto Forest; Feb 2016; G. Goergen leg.; <named-content xmlns:xlink="http://www.w3.org/1999/xlink" content-type="dwc:institutional_code" xlink:type="simple">IITA</named-content>. Uganda • 1♂; W. shores of Vic. Nyanza, Buddu; 19–25 Sep 1911; S.A. Neave leg.; <named-content xmlns:xlink="http://www.w3.org/1999/xlink" content-type="dwc:institutional_code" xlink:type="simple">NHMUK</named-content> • 1♂; Barada; 16 Apr 1940; B. Lebied leg.; <named-content xmlns:xlink="http://www.w3.org/1999/xlink" content-type="dwc:institutional_code" xlink:type="simple">NHMUK</named-content> • 1♂; Entebbe; 11 Nov 1912; C.C. Gowdey leg.; <named-content xmlns:xlink="http://www.w3.org/1999/xlink" content-type="dwc:institutional_code" xlink:type="simple">NHMUK</named-content> • 2♂♂; Entebbe; 7 Oct 1971; H. Falke leg.; <named-content xmlns:xlink="http://www.w3.org/1999/xlink" content-type="dwc:institutional_code" xlink:type="simple">CNC</named-content> • Country Unknown • 1♀; locality unknown; 1973; F.M. Hull leg.; <named-content xmlns:xlink="http://www.w3.org/1999/xlink" content-type="dwc:institutional_code" xlink:type="simple">CNC</named-content>.</p></tp:treatment-sec><tp:treatment-sec sec-type="description" id="SECID0EYTHK"><title>Re-description male</title><p><bold>(Fig. <xref ref-type="fig" rid="F10">19</xref>).</bold> Body length: 14.3–17.0 mm. Wing length: 10.0–11.3 mm.</p><p><bold><italic>Head</italic></bold> (Fig. <xref ref-type="fig" rid="F26">62</xref>). Eyes bare; holoptic, eye contiguity approximately as long as the length of the ocellar triangle. Face yellow with dark medial vitta; white pilose; white pollinose. Frontal triangle short, black, with a few long, black pile; white pollinose on dorsal half; vertical triangle black, black pilose, yellow pollinose on lower half. Distance between lateral ocellus and eye margin less than 1/2 width of ocellus. Frontal prominence shiny black with orange-brown apex. Occiput black; yellow pilose, with black pile interspersed dorsally; yellow and white pollinose. Antenna, scape and pedicel black; postpedicel brown; antennal arista orange-brown.</p><p><bold><italic>Thorax.</italic></bold> Scutum black with, dorsally, one pair of grey pollinose vittae; lateral vitta faint, not well-demarcated; pile, especially on the anterior half yellow, but with some black pile interspersed; pile on posterior half very short. Scutellum black in anterior 1/3, brown in middle 1/3, white-yellow in posterior 1/3, with long yellow and shorter black pile. Metasternum with very long, strongly curved golden pile.</p><p><bold><italic>Legs.</italic></bold> Proleg (Fig. <xref ref-type="fig" rid="F45">154</xref>): Femur black; dorsoventrally flattened; with an apical pile brush of long, black pile dorsally and long, yellow pile ventrally. Tibia orange-brown; with very long, yellow pile on anteroventral side. Basitarsus orange; with a tuft of orange pile on posterior side. Other tarsi very broad; orange; becoming shorter distally; most distal tarsal segment white. Mesoleg: Femur dark brown; with long yellow pile dorsally, except for black pile on dorsal 1/5. Tibia orange-brown; proximal half strongly compressed. Basitarsus orange-brown. Other tarsi dark brown. Metaleg (Fig. <xref ref-type="fig" rid="F52">184</xref>): Coxa with long yellow pile on anteroventrally. Femur long and slender; chocolate-brown; ventrally with a row of &gt; 10 short, widely spaced black spines in the proximal 2/3; with denser, black spines on posterior 1/3; pile otherwise yellow and loose. Tibia orange-brown; with a deep invagination in the proximal 1/3 posteriorly which is bordered with long, black pile ventrally; remainder of ventral side with dense, black pile. Tarsi orange-brown.</p><p><bold><italic>Wing</italic></bold> (Fig. <xref ref-type="fig" rid="F43">143</xref>). Entire wing uniformly dense microtrichose; brown infuscated in dorsal half.</p><p><bold><italic>Abdomen</italic></bold> (Fig. <xref ref-type="fig" rid="F33">99</xref>). Tergite II with a pair of large, yellow rounded maculae; black markings hourglass-shaped, white pollinose on posterior end; yellow and black pilose, but black pile more conspicuous in posterior part of black marking. Tergite III with broad yellow fascia and a triangular black marking on posterior half which is strongly white pollinose and covered with short, black spines; yellow pilose otherwise. Tergite IV with large triangular posterior black marking; otherwise yellow with strong white pollinosity.</p><p><bold><italic>Genitalia</italic></bold> (Fig. <xref ref-type="fig" rid="F59">221</xref>). Epandrium: Dorsal lobe of surstylus short, broadly rounded, with short, black spines on almost entire surface; long brown pilose dorsally. Ventral lobe of surstylus straight; bare.</p></tp:treatment-sec><tp:treatment-sec sec-type="description" id="SECID0EHWHK"><title>Description female</title><p><bold>(Fig. <xref ref-type="fig" rid="F20">39</xref>).</bold> Body length: 16.0–16.2 mm. Wing length: 11.2–12.5 mm. As <italic><tp:taxon-name><tp:taxon-name-part taxon-name-part-type="genus" reg="Mesembrius">M.</tp:taxon-name-part> <tp:taxon-name-part taxon-name-part-type="species" reg="regulus">regulus</tp:taxon-name-part></tp:taxon-name></italic>, but with the following differences: Pro- and mesotibia yellow pilose, with only short black pile on posterior side of mesotibia; protarsus chocolate-brown, concolourous with protibia (Fig. <xref ref-type="fig" rid="F49">170</xref>); wing cell r<sub>1</sub> distinctly open. Abdomen (Fig. <xref ref-type="fig" rid="F37">120</xref>) with orange pilosity somewhat more prominent. Head as in Fig. <xref ref-type="fig" rid="F29">77</xref>.</p></tp:treatment-sec><tp:treatment-sec sec-type="distribution" id="SECID0ENXHK"><title>Distribution.</title><p>Democratic Republic of the Congo, Malawi, Togo and Uganda.</p></tp:treatment-sec><tp:treatment-sec sec-type="comments" id="SECID0ESXHK"><title>Comments.</title><p>The male has a set of unambiguous character states mentioned in the original description and cannot be confused with any other species of the genus. The specimens we have studied correspond with the photographs of the type and are, therefore, considered to be conspecific. Until now, the species was only known from the male holotype. We here report on the first females, which we matched with the males through DNA barcoding. The species seems rare throughout a large part of the Afrotropical Region and seems absent from southern Africa.</p></tp:treatment-sec><tp:treatment-sec><!--Section generated to contain objects referenced in tp:taxon-treatment.--><fig id="F10" position="float" orientation="portrait"><object-id xmlns:xlink="http://www.w3.org/1999/xlink" content-type="doi" xlink:type="simple">10.3897/zookeys.1046.57052.figures19-20</object-id><object-id xmlns:xlink="http://www.w3.org/1999/xlink" content-type="arpha" xlink:type="simple">9D5762B3-A8FD-51B0-BE82-BE75EA3A9CDD</object-id><label>Figures 19, 20.</label><caption><p><bold>19</bold><italic><tp:taxon-name><tp:taxon-name-part taxon-name-part-type="genus" reg="Mesembrius">Mesembrius</tp:taxon-name-part></tp:taxon-name></italic> spp., habitus, lateral view. <italic><tp:taxon-name><tp:taxon-name-part taxon-name-part-type="genus" reg="Mesembrius">M.</tp:taxon-name-part> <tp:taxon-name-part taxon-name-part-type="species" reg="rex">rex</tp:taxon-name-part></tp:taxon-name></italic> Curran (♂) <bold>20</bold><italic><tp:taxon-name><tp:taxon-name-part taxon-name-part-type="genus" reg="Mesembrius">M.</tp:taxon-name-part> <tp:taxon-name-part taxon-name-part-type="species" reg="senegalensis">senegalensis</tp:taxon-name-part></tp:taxon-name></italic> (Macquart) (♂).</p></caption><graphic xmlns:xlink="http://www.w3.org/1999/xlink" xlink:href="zookeys-1046-001-g010.jpg" position="float" orientation="portrait" xlink:type="simple" id="oo_557471.jpg"><uri content-type="original_file" xlink:type="simple">https://binary.pensoft.net/fig/557471</uri></graphic></fig><fig id="F20" position="float" orientation="portrait"><object-id xmlns:xlink="http://www.w3.org/1999/xlink" content-type="doi" xlink:type="simple">10.3897/zookeys.1046.57052.figures39-40</object-id><object-id xmlns:xlink="http://www.w3.org/1999/xlink" content-type="arpha" xlink:type="simple">FC371785-5B10-50EC-904F-050562A52870</object-id><label>Figures 39, 40.</label><caption><p><italic><tp:taxon-name><tp:taxon-name-part taxon-name-part-type="genus" reg="Mesembrius">Mesembrius</tp:taxon-name-part></tp:taxon-name></italic> spp., habitus, lateral view <bold>39</bold><italic><tp:taxon-name><tp:taxon-name-part taxon-name-part-type="genus" reg="Mesembrius">M.</tp:taxon-name-part> <tp:taxon-name-part taxon-name-part-type="species" reg="rex">rex</tp:taxon-name-part></tp:taxon-name></italic> Curran (♀) <bold>40</bold><italic><tp:taxon-name><tp:taxon-name-part taxon-name-part-type="genus" reg="Mesembrius">M.</tp:taxon-name-part> <tp:taxon-name-part taxon-name-part-type="species" reg="senegalensis">senegalensis</tp:taxon-name-part></tp:taxon-name></italic> (Macquart) (♀).</p></caption><graphic xmlns:xlink="http://www.w3.org/1999/xlink" xlink:href="zookeys-1046-001-g020.jpg" position="float" orientation="portrait" xlink:type="simple" id="oo_557481.jpg"><uri content-type="original_file" xlink:type="simple">https://binary.pensoft.net/fig/557481</uri></graphic></fig><fig id="F26" position="float" orientation="portrait"><object-id xmlns:xlink="http://www.w3.org/1999/xlink" content-type="doi" xlink:type="simple">10.3897/zookeys.1046.57052.figures58-63</object-id><object-id xmlns:xlink="http://www.w3.org/1999/xlink" content-type="arpha" xlink:type="simple">FCDEEA4F-253B-563A-982B-7728F1D56569</object-id><label>Figures 58–63.</label><caption><p><italic><tp:taxon-name><tp:taxon-name-part taxon-name-part-type="genus" reg="Mesembrius">Mesembrius</tp:taxon-name-part></tp:taxon-name></italic> spp., head, frontal view <bold>58</bold><italic><tp:taxon-name><tp:taxon-name-part taxon-name-part-type="genus" reg="Mesembrius">M.</tp:taxon-name-part> <tp:taxon-name-part taxon-name-part-type="species" reg="nigriceps">nigriceps</tp:taxon-name-part></tp:taxon-name></italic> Curran (♂) <bold>59</bold><italic><tp:taxon-name><tp:taxon-name-part taxon-name-part-type="genus" reg="Mesembrius">M.</tp:taxon-name-part> <tp:taxon-name-part taxon-name-part-type="species" reg="perforatus">perforatus</tp:taxon-name-part></tp:taxon-name></italic> (Speiser) (♂) <bold>60</bold><italic><tp:taxon-name><tp:taxon-name-part taxon-name-part-type="genus" reg="Mesembrius">M.</tp:taxon-name-part> <tp:taxon-name-part taxon-name-part-type="species" reg="platytarsis">platytarsis</tp:taxon-name-part></tp:taxon-name></italic> Curran syn. nov. (♂) <bold>61</bold><italic><tp:taxon-name><tp:taxon-name-part taxon-name-part-type="genus" reg="Mesembrius">M.</tp:taxon-name-part> <tp:taxon-name-part taxon-name-part-type="species" reg="regulus">regulus</tp:taxon-name-part></tp:taxon-name></italic> (Hull) (♂) <bold>62</bold><italic><tp:taxon-name><tp:taxon-name-part taxon-name-part-type="genus" reg="Mesembrius">M.</tp:taxon-name-part> <tp:taxon-name-part taxon-name-part-type="species" reg="rex">rex</tp:taxon-name-part></tp:taxon-name></italic> Curran (♂) <bold>63</bold><italic><tp:taxon-name><tp:taxon-name-part taxon-name-part-type="genus" reg="Mesembrius">M.</tp:taxon-name-part> <tp:taxon-name-part taxon-name-part-type="species" reg="senegalensis">senegalensis</tp:taxon-name-part></tp:taxon-name></italic> (Macquart) (♂).</p></caption><graphic xmlns:xlink="http://www.w3.org/1999/xlink" xlink:href="zookeys-1046-001-g026.jpg" position="float" orientation="portrait" xlink:type="simple" id="oo_557487.jpg"><uri content-type="original_file" xlink:type="simple">https://binary.pensoft.net/fig/557487</uri></graphic></fig><fig id="F29" position="float" orientation="portrait"><object-id xmlns:xlink="http://www.w3.org/1999/xlink" content-type="doi" xlink:type="simple">10.3897/zookeys.1046.57052.figures75-78</object-id><object-id xmlns:xlink="http://www.w3.org/1999/xlink" content-type="arpha" xlink:type="simple">4E623374-ECAB-5A5B-BA55-A5B51688898D</object-id><label>Figures 75–78.</label><caption><p><italic><tp:taxon-name><tp:taxon-name-part taxon-name-part-type="genus" reg="Mesembrius">Mesembrius</tp:taxon-name-part></tp:taxon-name></italic> spp., head, frontal view <bold>75</bold><italic><tp:taxon-name><tp:taxon-name-part taxon-name-part-type="genus" reg="Mesembrius">M.</tp:taxon-name-part> <tp:taxon-name-part taxon-name-part-type="species" reg="platytarsis">platytarsis</tp:taxon-name-part></tp:taxon-name></italic> Curran syn. nov. (♀) <bold>76</bold><italic><tp:taxon-name><tp:taxon-name-part taxon-name-part-type="genus" reg="Mesembrius">M.</tp:taxon-name-part> <tp:taxon-name-part taxon-name-part-type="species" reg="regulus">regulus</tp:taxon-name-part></tp:taxon-name></italic> (Hull) (♂) <bold>77</bold><italic><tp:taxon-name><tp:taxon-name-part taxon-name-part-type="genus" reg="Mesembrius">M.</tp:taxon-name-part> <tp:taxon-name-part taxon-name-part-type="species" reg="rex">rex</tp:taxon-name-part></tp:taxon-name></italic> Curran (♂) <bold>78</bold><italic><tp:taxon-name><tp:taxon-name-part taxon-name-part-type="genus" reg="Mesembrius">M.</tp:taxon-name-part> <tp:taxon-name-part taxon-name-part-type="species" reg="senegalensis">senegalensis</tp:taxon-name-part></tp:taxon-name></italic> (Macquart) (♂).</p></caption><graphic xmlns:xlink="http://www.w3.org/1999/xlink" xlink:href="zookeys-1046-001-g029.jpg" position="float" orientation="portrait" xlink:type="simple" id="oo_557490.jpg"><uri content-type="original_file" xlink:type="simple">https://binary.pensoft.net/fig/557490</uri></graphic></fig><fig id="F33" position="float" orientation="portrait"><object-id xmlns:xlink="http://www.w3.org/1999/xlink" content-type="doi" xlink:type="simple">10.3897/zookeys.1046.57052.figures95-100</object-id><object-id xmlns:xlink="http://www.w3.org/1999/xlink" content-type="arpha" xlink:type="simple">8CD63C6A-A20F-53A9-AE76-70C7F792C7A7</object-id><label>Figures 95–100.</label><caption><p><italic><tp:taxon-name><tp:taxon-name-part taxon-name-part-type="genus" reg="Mesembrius">Mesembrius</tp:taxon-name-part></tp:taxon-name></italic> spp., abdomen, dorsal view <bold>95</bold><italic><tp:taxon-name><tp:taxon-name-part taxon-name-part-type="genus" reg="Mesembrius">M.</tp:taxon-name-part> <tp:taxon-name-part taxon-name-part-type="species" reg="nigriceps">nigriceps</tp:taxon-name-part></tp:taxon-name></italic> Curran (♂) <bold>96</bold><italic><tp:taxon-name><tp:taxon-name-part taxon-name-part-type="genus" reg="Mesembrius">M.</tp:taxon-name-part> <tp:taxon-name-part taxon-name-part-type="species" reg="perforatus">perforatus</tp:taxon-name-part></tp:taxon-name></italic> (Speiser) (♂) <bold>97</bold><italic><tp:taxon-name><tp:taxon-name-part taxon-name-part-type="genus" reg="Mesembrius">M.</tp:taxon-name-part> <tp:taxon-name-part taxon-name-part-type="species" reg="platytarsis">platytarsis</tp:taxon-name-part></tp:taxon-name></italic> Curran syn. nov. (♂) <bold>98</bold><italic><tp:taxon-name><tp:taxon-name-part taxon-name-part-type="genus" reg="Mesembrius">M.</tp:taxon-name-part> <tp:taxon-name-part taxon-name-part-type="species" reg="regulus">regulus</tp:taxon-name-part></tp:taxon-name></italic> (Hull) (♂) <bold>99</bold><italic><tp:taxon-name><tp:taxon-name-part taxon-name-part-type="genus" reg="Mesembrius">M.</tp:taxon-name-part> <tp:taxon-name-part taxon-name-part-type="species" reg="rex">rex</tp:taxon-name-part></tp:taxon-name></italic> Curran (♂) <bold>100</bold><italic><tp:taxon-name><tp:taxon-name-part taxon-name-part-type="genus" reg="Mesembrius">M.</tp:taxon-name-part> <tp:taxon-name-part taxon-name-part-type="species" reg="senegalensis">senegalensis</tp:taxon-name-part></tp:taxon-name></italic> (Macquart) (♂).</p></caption><graphic xmlns:xlink="http://www.w3.org/1999/xlink" xlink:href="zookeys-1046-001-g033.jpg" position="float" orientation="portrait" xlink:type="simple" id="oo_557494.jpg"><uri content-type="original_file" xlink:type="simple">https://binary.pensoft.net/fig/557494</uri></graphic></fig><fig id="F37" position="float" orientation="portrait"><object-id xmlns:xlink="http://www.w3.org/1999/xlink" content-type="doi" xlink:type="simple">10.3897/zookeys.1046.57052.figures119-123</object-id><object-id xmlns:xlink="http://www.w3.org/1999/xlink" content-type="arpha" xlink:type="simple">836D2D95-A997-5DB9-A1E0-831F686450E3</object-id><label>Figures 119–123.</label><caption><p><italic><tp:taxon-name><tp:taxon-name-part taxon-name-part-type="genus" reg="Mesembrius">Mesembrius</tp:taxon-name-part></tp:taxon-name></italic> spp., abdomen, dorsal view <bold>119</bold><italic><tp:taxon-name><tp:taxon-name-part taxon-name-part-type="genus" reg="Mesembrius">M.</tp:taxon-name-part> <tp:taxon-name-part taxon-name-part-type="species" reg="regulus">regulus</tp:taxon-name-part></tp:taxon-name></italic> (Hull) (♀) <bold>120</bold><italic><tp:taxon-name><tp:taxon-name-part taxon-name-part-type="genus" reg="Mesembrius">M.</tp:taxon-name-part> <tp:taxon-name-part taxon-name-part-type="species" reg="rex">rex</tp:taxon-name-part></tp:taxon-name></italic> Curran (♀) <bold>121</bold><italic><tp:taxon-name><tp:taxon-name-part taxon-name-part-type="genus" reg="Mesembrius">M.</tp:taxon-name-part> <tp:taxon-name-part taxon-name-part-type="species" reg="senegalensis">senegalensis</tp:taxon-name-part></tp:taxon-name></italic> (Macquart) (♀) <bold>122</bold><italic><tp:taxon-name><tp:taxon-name-part taxon-name-part-type="genus" reg="Mesembrius">M.</tp:taxon-name-part> <tp:taxon-name-part taxon-name-part-type="species" reg="simplicipes">simplicipes</tp:taxon-name-part></tp:taxon-name></italic> Curran (♀) <bold>123</bold><italic><tp:taxon-name><tp:taxon-name-part taxon-name-part-type="genus" reg="Mesembrius">M.</tp:taxon-name-part> <tp:taxon-name-part taxon-name-part-type="species" reg="strigilatus">strigilatus</tp:taxon-name-part></tp:taxon-name></italic> (Bezzi) (♀).</p></caption><graphic xmlns:xlink="http://www.w3.org/1999/xlink" xlink:href="zookeys-1046-001-g037.jpg" position="float" orientation="portrait" xlink:type="simple" id="oo_557498.jpg"><uri content-type="original_file" xlink:type="simple">https://binary.pensoft.net/fig/557498</uri></graphic></fig><fig id="F43" position="float" orientation="portrait"><object-id xmlns:xlink="http://www.w3.org/1999/xlink" content-type="doi" xlink:type="simple">10.3897/zookeys.1046.57052.figures143-146</object-id><object-id xmlns:xlink="http://www.w3.org/1999/xlink" content-type="arpha" xlink:type="simple">4A8A7858-62BA-592B-A111-1669E0CDE3C4</object-id><label>Figures 143–146.</label><caption><p><italic><tp:taxon-name><tp:taxon-name-part taxon-name-part-type="genus" reg="Mesembrius">Mesembrius</tp:taxon-name-part></tp:taxon-name></italic> spp., right wing <bold>143</bold><italic><tp:taxon-name><tp:taxon-name-part taxon-name-part-type="genus" reg="Mesembrius">M.</tp:taxon-name-part> <tp:taxon-name-part taxon-name-part-type="species" reg="rex">rex</tp:taxon-name-part></tp:taxon-name></italic> Curran (♂) <bold>144</bold><italic><tp:taxon-name><tp:taxon-name-part taxon-name-part-type="genus" reg="Mesembrius">M.</tp:taxon-name-part> <tp:taxon-name-part taxon-name-part-type="species" reg="senegalensis">senegalensis</tp:taxon-name-part></tp:taxon-name></italic> (Macquart) (♂) <bold>145</bold><italic><tp:taxon-name><tp:taxon-name-part taxon-name-part-type="genus" reg="Mesembrius">M.</tp:taxon-name-part> <tp:taxon-name-part taxon-name-part-type="species" reg="simplicipes">simplicipes</tp:taxon-name-part></tp:taxon-name></italic> Curran (♂) <bold>146</bold><italic><tp:taxon-name><tp:taxon-name-part taxon-name-part-type="genus" reg="Mesembrius">M.</tp:taxon-name-part> <tp:taxon-name-part taxon-name-part-type="species" reg="strigilatus">strigilatus</tp:taxon-name-part></tp:taxon-name></italic> (Bezzi) (♂).</p></caption><graphic xmlns:xlink="http://www.w3.org/1999/xlink" xlink:href="zookeys-1046-001-g043.jpg" position="float" orientation="portrait" xlink:type="simple" id="oo_557504.jpg"><uri content-type="original_file" xlink:type="simple">https://binary.pensoft.net/fig/557504</uri></graphic></fig><fig id="F45" position="float" orientation="portrait"><object-id xmlns:xlink="http://www.w3.org/1999/xlink" content-type="doi" xlink:type="simple">10.3897/zookeys.1046.57052.figures151-154</object-id><object-id xmlns:xlink="http://www.w3.org/1999/xlink" content-type="arpha" xlink:type="simple">ECDB4F6F-B8B7-53E4-A41D-5B0C1340551C</object-id><label>Figures 151–154.</label><caption><p><italic><tp:taxon-name><tp:taxon-name-part taxon-name-part-type="genus" reg="Mesembrius">Mesembrius</tp:taxon-name-part></tp:taxon-name></italic>, proleg, dorsal view <bold>151</bold><italic><tp:taxon-name><tp:taxon-name-part taxon-name-part-type="genus" reg="Mesembrius">M.</tp:taxon-name-part> <tp:taxon-name-part taxon-name-part-type="species" reg="chapini">chapini</tp:taxon-name-part></tp:taxon-name></italic> Curran (♂) <bold>152</bold><italic><tp:taxon-name><tp:taxon-name-part taxon-name-part-type="genus" reg="Mesembrius">M.</tp:taxon-name-part> <tp:taxon-name-part taxon-name-part-type="species" reg="perforatus">perforatus</tp:taxon-name-part></tp:taxon-name></italic> (Speiser) (♂) <bold>153</bold><italic><tp:taxon-name><tp:taxon-name-part taxon-name-part-type="genus" reg="Mesembrius">M.</tp:taxon-name-part> <tp:taxon-name-part taxon-name-part-type="species" reg="regulus">regulus</tp:taxon-name-part></tp:taxon-name></italic> (Hull) (♂) <bold>154</bold><italic><tp:taxon-name><tp:taxon-name-part taxon-name-part-type="genus" reg="Mesembrius">M.</tp:taxon-name-part> <tp:taxon-name-part taxon-name-part-type="species" reg="rex">rex</tp:taxon-name-part></tp:taxon-name></italic> Curran (♂). Abbreviations: bt-basitarsus, fem-femur, tib-tibia.</p></caption><graphic xmlns:xlink="http://www.w3.org/1999/xlink" xlink:href="zookeys-1046-001-g045.jpg" position="float" orientation="portrait" xlink:type="simple" id="oo_557506.jpg"><uri content-type="original_file" xlink:type="simple">https://binary.pensoft.net/fig/557506</uri></graphic></fig><fig id="F49" position="float" orientation="portrait"><object-id xmlns:xlink="http://www.w3.org/1999/xlink" content-type="doi" xlink:type="simple">10.3897/zookeys.1046.57052.figures166-171</object-id><object-id xmlns:xlink="http://www.w3.org/1999/xlink" content-type="arpha" xlink:type="simple">E9ADD2EE-D3F6-5353-BBB0-085DF04C7397</object-id><label>Figures 166–171.</label><caption><p><italic><tp:taxon-name><tp:taxon-name-part taxon-name-part-type="genus" reg="Mesembrius">Mesembrius</tp:taxon-name-part></tp:taxon-name></italic> spp., proleg, dorsal view <bold>166</bold><italic><tp:taxon-name><tp:taxon-name-part taxon-name-part-type="genus" reg="Mesembrius">M.</tp:taxon-name-part> <tp:taxon-name-part taxon-name-part-type="species" reg="simplicipes">simplicipes</tp:taxon-name-part></tp:taxon-name></italic> Curran (♂) <bold>167</bold><italic><tp:taxon-name><tp:taxon-name-part taxon-name-part-type="genus" reg="Mesembrius">M.</tp:taxon-name-part> <tp:taxon-name-part taxon-name-part-type="species" reg="platytarsis">platytarsis</tp:taxon-name-part></tp:taxon-name></italic> Curran syn. nov. (♂) <bold>168</bold><italic><tp:taxon-name><tp:taxon-name-part taxon-name-part-type="genus" reg="Mesembrius">M.</tp:taxon-name-part> <tp:taxon-name-part taxon-name-part-type="species" reg="tarsatus">tarsatus</tp:taxon-name-part></tp:taxon-name></italic> (Bigot) (♀) <bold>169</bold><italic><tp:taxon-name><tp:taxon-name-part taxon-name-part-type="genus" reg="Mesembrius">M.</tp:taxon-name-part> <tp:taxon-name-part taxon-name-part-type="species" reg="chapini">chapini</tp:taxon-name-part></tp:taxon-name></italic> Curran (♀) <bold>170</bold><italic><tp:taxon-name><tp:taxon-name-part taxon-name-part-type="genus" reg="Mesembrius">M.</tp:taxon-name-part> <tp:taxon-name-part taxon-name-part-type="species" reg="rex">rex</tp:taxon-name-part></tp:taxon-name></italic> Curran (♀) <bold>171</bold><italic><tp:taxon-name><tp:taxon-name-part taxon-name-part-type="genus" reg="Mesembrius">M.</tp:taxon-name-part> <tp:taxon-name-part taxon-name-part-type="species" reg="regulus">regulus</tp:taxon-name-part></tp:taxon-name></italic> (Hull) (♀). Abbreviations: bt-basitarsus, fem-femur, tib-tibia.</p></caption><graphic xmlns:xlink="http://www.w3.org/1999/xlink" xlink:href="zookeys-1046-001-g048.jpg" position="float" orientation="portrait" xlink:type="simple" id="oo_557509.jpg"><uri content-type="original_file" xlink:type="simple">https://binary.pensoft.net/fig/557509</uri></graphic></fig><fig id="F52" position="float" orientation="portrait"><object-id xmlns:xlink="http://www.w3.org/1999/xlink" content-type="doi" xlink:type="simple">10.3897/zookeys.1046.57052.figures181-184</object-id><object-id xmlns:xlink="http://www.w3.org/1999/xlink" content-type="arpha" xlink:type="simple">0BE1E875-0600-5FCB-AEDC-444542DD6EE3</object-id><label>Figures 181–184.</label><caption><p><italic><tp:taxon-name><tp:taxon-name-part taxon-name-part-type="genus" reg="Mesembrius">Mesembrius</tp:taxon-name-part></tp:taxon-name></italic> spp., mesoleg, dorsal view <bold>181</bold><italic><tp:taxon-name><tp:taxon-name-part taxon-name-part-type="genus" reg="Mesembrius">M.</tp:taxon-name-part> <tp:taxon-name-part taxon-name-part-type="species" reg="senegalensis">senegalensis</tp:taxon-name-part></tp:taxon-name></italic> (Macquart) (♂) <bold>182</bold><italic><tp:taxon-name><tp:taxon-name-part taxon-name-part-type="genus" reg="Mesembrius">M.</tp:taxon-name-part> <tp:taxon-name-part taxon-name-part-type="species" reg="caffer">caffer</tp:taxon-name-part></tp:taxon-name></italic> (Loew) (♂). Metaleg, posterior view <bold>183</bold><italic><tp:taxon-name><tp:taxon-name-part taxon-name-part-type="genus" reg="Mesembrius">M.</tp:taxon-name-part> <tp:taxon-name-part taxon-name-part-type="species" reg="regulus">regulus</tp:taxon-name-part></tp:taxon-name></italic> (Hull) (♀) <bold>184</bold><italic><tp:taxon-name><tp:taxon-name-part taxon-name-part-type="genus" reg="Mesembrius">M.</tp:taxon-name-part> <tp:taxon-name-part taxon-name-part-type="species" reg="rex">rex</tp:taxon-name-part></tp:taxon-name></italic> Curran (♀). Abbreviations: bt-basitarsus, fem-femur, tib-tibia.</p></caption><graphic xmlns:xlink="http://www.w3.org/1999/xlink" xlink:href="zookeys-1046-001-g051.jpg" position="float" orientation="portrait" xlink:type="simple" id="oo_557512.jpg"><uri content-type="original_file" xlink:type="simple">https://binary.pensoft.net/fig/557512</uri></graphic></fig><fig id="F59" position="float" orientation="portrait"><object-id xmlns:xlink="http://www.w3.org/1999/xlink" content-type="doi" xlink:type="simple">10.3897/zookeys.1046.57052.figures217-228</object-id><object-id xmlns:xlink="http://www.w3.org/1999/xlink" content-type="arpha" xlink:type="simple">E32C54EF-DF77-5B10-89CD-E22E7661570A</object-id><label>Figures 217–228.</label><caption><p><italic><tp:taxon-name><tp:taxon-name-part taxon-name-part-type="genus" reg="Mesembrius">Mesembrius</tp:taxon-name-part></tp:taxon-name></italic> spp., male genitalia, lateral view <bold>217</bold><italic><tp:taxon-name><tp:taxon-name-part taxon-name-part-type="genus" reg="Mesembrius">M.</tp:taxon-name-part> <tp:taxon-name-part taxon-name-part-type="species" reg="nigriceps">nigriceps</tp:taxon-name-part></tp:taxon-name></italic> Curran <bold>218</bold><italic><tp:taxon-name><tp:taxon-name-part taxon-name-part-type="genus" reg="Mesembrius">M.</tp:taxon-name-part> <tp:taxon-name-part taxon-name-part-type="species" reg="perforatus">perforatus</tp:taxon-name-part></tp:taxon-name></italic> (Speiser) <bold>219</bold><italic><tp:taxon-name><tp:taxon-name-part taxon-name-part-type="genus" reg="Mesembrius">M.</tp:taxon-name-part> <tp:taxon-name-part taxon-name-part-type="species" reg="platytarsis">platytarsis</tp:taxon-name-part></tp:taxon-name></italic> Curran syn. nov. <bold>220</bold><italic><tp:taxon-name><tp:taxon-name-part taxon-name-part-type="genus" reg="Mesembrius">M.</tp:taxon-name-part> <tp:taxon-name-part taxon-name-part-type="species" reg="regulus">regulus</tp:taxon-name-part></tp:taxon-name></italic> (Hull) <bold>221</bold><italic><tp:taxon-name><tp:taxon-name-part taxon-name-part-type="genus" reg="Mesembrius">M.</tp:taxon-name-part> <tp:taxon-name-part taxon-name-part-type="species" reg="rex">rex</tp:taxon-name-part></tp:taxon-name></italic> Curran <bold>222</bold><italic><tp:taxon-name><tp:taxon-name-part taxon-name-part-type="genus" reg="Mesembrius">M.</tp:taxon-name-part> <tp:taxon-name-part taxon-name-part-type="species" reg="senegalensis">senegalensis</tp:taxon-name-part></tp:taxon-name></italic> (Macquart) <bold>223</bold><italic><tp:taxon-name><tp:taxon-name-part taxon-name-part-type="genus" reg="Mesembrius">M.</tp:taxon-name-part> <tp:taxon-name-part taxon-name-part-type="species" reg="simplicipes">simplicipes</tp:taxon-name-part></tp:taxon-name></italic> Curran <bold>224</bold><italic><tp:taxon-name><tp:taxon-name-part taxon-name-part-type="genus" reg="Mesembrius">M.</tp:taxon-name-part> <tp:taxon-name-part taxon-name-part-type="species" reg="strigilatus">strigilatus</tp:taxon-name-part></tp:taxon-name></italic> (Bezzi) <bold>225</bold><italic><tp:taxon-name><tp:taxon-name-part taxon-name-part-type="genus" reg="Mesembrius">M.</tp:taxon-name-part> <tp:taxon-name-part taxon-name-part-type="species" reg="sulcus">sulcus</tp:taxon-name-part></tp:taxon-name></italic> sp. nov. <bold>226</bold><italic><tp:taxon-name><tp:taxon-name-part taxon-name-part-type="genus" reg="Mesembrius">M.</tp:taxon-name-part> <tp:taxon-name-part taxon-name-part-type="species" reg="tarsatus">tarsatus</tp:taxon-name-part></tp:taxon-name></italic> (Bigot) <bold>227</bold><italic><tp:taxon-name><tp:taxon-name-part taxon-name-part-type="genus" reg="Mesembrius">M.</tp:taxon-name-part> <tp:taxon-name-part taxon-name-part-type="species" reg="tibialis">tibialis</tp:taxon-name-part></tp:taxon-name></italic> sp. nov<bold>. 228</bold><italic><tp:taxon-name><tp:taxon-name-part taxon-name-part-type="genus" reg="Mesembrius">M.</tp:taxon-name-part> <tp:taxon-name-part taxon-name-part-type="species" reg="vockerothi">vockerothi</tp:taxon-name-part></tp:taxon-name></italic> sp. nov.</p></caption><graphic xmlns:xlink="http://www.w3.org/1999/xlink" xlink:href="zookeys-1046-001-g058.jpg" position="float" orientation="portrait" xlink:type="simple" id="oo_557519.jpg"><uri content-type="original_file" xlink:type="simple">https://binary.pensoft.net/fig/557519</uri></graphic></fig></tp:treatment-sec><ref-list><ref id="B12"><mixed-citation xmlns:xlink="http://www.w3.org/1999/xlink" xlink:type="simple"><person-group><name name-style="western"><surname>Curran</surname><given-names>CH</given-names></name></person-group> (<year>1939</year>) <article-title>Records and descriptions of African <tp:taxon-name><tp:taxon-name-part taxon-name-part-type="family">Syrphidae</tp:taxon-name-part></tp:taxon-name> III (<tp:taxon-name><tp:taxon-name-part taxon-name-part-type="order">Diptera</tp:taxon-name-part></tp:taxon-name>).</article-title><source>American Museum Novitates</source><volume>1025</volume>: <fpage>1</fpage>–<lpage>11</lpage>. <ext-link xlink:type="simple" ext-link-type="uri" xlink:href="http://digitallibrary.amnh.org/bitstream/handle/2246/2208/N1010.pdf?sequence=1">http://digitallibrary.amnh.org/bitstream/handle/2246/2208/N1010.pdf?sequence=1</ext-link></mixed-citation></ref><ref id="B49"><mixed-citation xmlns:xlink="http://www.w3.org/1999/xlink" xlink:type="simple"><person-group><name name-style="western"><surname>Smith</surname><given-names>KGV</given-names></name><name name-style="western"><surname>Vockeroth</surname><given-names>JR</given-names></name></person-group> (<year>1980</year>) <article-title>38. Family <tp:taxon-name><tp:taxon-name-part taxon-name-part-type="family">Syrphidae</tp:taxon-name-part></tp:taxon-name>.</article-title> In: <person-group><name name-style="western"><surname>Crosskey</surname><given-names>RW</given-names></name></person-group> (<role>Ed.</role>) <issue-title>Catalogue of the Diptera of the Afrotropical Region.</issue-title><source>British Museum (Natural History), London</source>, <fpage>488</fpage>–<lpage>510</lpage>.</mixed-citation></ref></ref-list></tp:taxon-treatment>
