# Supplementary material for: Revision of the Afrotropical species of the hover fly genus Mesembrius Rondani (Diptera, Syrphidae) using morphological and molecular data
Source: Zookeys. 2021 Jun 21;1046:1–141. doi: 10.3897/zookeys.1046.57052 (PMC8238928; doi:10.3897/zookeys.1046.57052)
Supplement: XML Treatment for Mesembrius tibialis [file zookeys.1046.57052-treatment23.xml]

<!DOCTYPE tp:taxon-treatment
  PUBLIC "-//TaxonX//DTD Taxonomic Treatment Publishing DTD v0 20100105//EN" "tax-treatment-NSO.dtd">
<tp:taxon-treatment xmlns:tp="http://www.plazi.org/taxpub"><tp:treatment-meta><kwd-group><label>Taxon classification</label><kwd><named-content xmlns:xlink="http://www.w3.org/1999/xlink" content-type="kingdom">Animalia</named-content></kwd><kwd><named-content xmlns:xlink="http://www.w3.org/1999/xlink" content-type="order">Diptera</named-content></kwd><kwd><named-content xmlns:xlink="http://www.w3.org/1999/xlink" content-type="family">Syrphidae</named-content></kwd></kwd-group><mixed-citation publication-type="journal"><person-group><name><surname>Jordaens</surname><given-names>Kurt</given-names></name><name><surname>Goergen</surname><given-names>Georg</given-names></name><name><surname>Skevington</surname><given-names>Jeffrey H.</given-names></name><name><surname>Kelso</surname><given-names>Scott</given-names></name><name><surname>Meyer</surname><given-names>Marc De</given-names></name></person-group><article-title>Revision of the Afrotropical species of the hover fly genus <italic><tp:taxon-name><tp:taxon-name-part taxon-name-part-type="genus" reg="Mesembrius">Mesembrius</tp:taxon-name-part></tp:taxon-name></italic> Rondani (<tp:taxon-name><tp:taxon-name-part taxon-name-part-type="order">Diptera</tp:taxon-name-part></tp:taxon-name>, <tp:taxon-name><tp:taxon-name-part taxon-name-part-type="family">Syrphidae</tp:taxon-name-part></tp:taxon-name>) using morphological and molecular data</article-title><source>Zookeys</source><day>21</day><month>6</month><year>2021</year><volume>1046</volume><fpage>1</fpage><lpage>141</lpage><pub-id pub-id-type="doi">10.3897/zookeys.1046.57052</pub-id></mixed-citation></tp:treatment-meta><tp:nomenclature><tp:taxon-name><object-id xmlns:xlink="http://www.w3.org/1999/xlink" content-type="arpha" xlink:type="simple">6A80FA85-551F-5011-BCC3-E82CBBEEFAD3</object-id>
              <tp:taxon-name-part taxon-name-part-type="genus" reg="Mesembrius">Mesembrius</tp:taxon-name-part>
              <tp:taxon-name-part taxon-name-part-type="species" reg="tibialis">tibialis</tp:taxon-name-part>
              <object-id xmlns:xlink="http://www.w3.org/1999/xlink" content-type="zoobank" xlink:type="simple">http://zoobank.org/EB6378B6-C7E0-490B-B491-EC947BF4436A</object-id>
            </tp:taxon-name><tp:taxon-authority>Jordaens, Goergen &amp; De Meyer</tp:taxon-authority><tp:taxon-status xmlns:xlink="http://www.w3.org/1999/xlink" xlink:type="simple">sp. nov.</tp:taxon-status><xref ref-type="fig" rid="F13">Figs 25</xref><xref ref-type="fig" rid="F27">, 68</xref><xref ref-type="fig" rid="F34">, 105</xref><xref ref-type="fig" rid="F44">, 149</xref><xref ref-type="fig" rid="F46">, 156</xref><xref ref-type="fig" rid="F48">, 165</xref><xref ref-type="fig" rid="F51">, 177</xref><xref ref-type="fig" rid="F53">, 188</xref><xref ref-type="fig" rid="F59">, 227</xref></tp:nomenclature><tp:treatment-sec sec-type="Differential diagnosis" id="SECID0ESNEM"><title>Differential diagnosis.</title><p><italic><tp:taxon-name><tp:taxon-name-part taxon-name-part-type="genus" reg="Mesembrius">Mesembrius</tp:taxon-name-part> <tp:taxon-name-part taxon-name-part-type="species" reg="tibialis">tibialis</tp:taxon-name-part></tp:taxon-name></italic> sp. nov. males have an apical pile brush on the profemur of thick, dense black pile dorsally and yellow pile ventrally. The metafemur is very long and slender and has long yellow pile and shorter yellow and black pile on the ventral side. The metatibia has no groove on the posterior side. The probasitarsus has a tuft of long black pile. The mesotibia is curved and the proximal half is compressed. The male differs from any other species in the colour of the apical pile brush (except from <italic><tp:taxon-name><tp:taxon-name-part taxon-name-part-type="genus" reg="Mesembrius">M.</tp:taxon-name-part> <tp:taxon-name-part taxon-name-part-type="species" reg="sulcus">sulcus</tp:taxon-name-part></tp:taxon-name></italic> sp. nov.) which is black dorsally and golden-yellow ventrally (yellow-orange in <italic><tp:taxon-name><tp:taxon-name-part taxon-name-part-type="genus" reg="Mesembrius">M.</tp:taxon-name-part> <tp:taxon-name-part taxon-name-part-type="species" reg="chapini">chapini</tp:taxon-name-part></tp:taxon-name></italic>; dark-brown to black in other species). It differs from <italic><tp:taxon-name><tp:taxon-name-part taxon-name-part-type="genus" reg="Mesembrius">M.</tp:taxon-name-part> <tp:taxon-name-part taxon-name-part-type="species" reg="sulcus">sulcus</tp:taxon-name-part></tp:taxon-name></italic> sp. nov. in the orange and black probasitarsus (orange in <italic><tp:taxon-name><tp:taxon-name-part taxon-name-part-type="genus" reg="Mesembrius">M.</tp:taxon-name-part> <tp:taxon-name-part taxon-name-part-type="species" reg="sulcus">sulcus</tp:taxon-name-part></tp:taxon-name></italic> sp. nov.), in the absence of a deep groove in the posterior proximal half of the metatibia and in the strongly compressed mesotibia (unmodified in <italic><tp:taxon-name><tp:taxon-name-part taxon-name-part-type="genus" reg="Mesembrius">M.</tp:taxon-name-part> <tp:taxon-name-part taxon-name-part-type="species" reg="sulcus">sulcus</tp:taxon-name-part></tp:taxon-name></italic> sp. nov.). The female is unknown.</p><fig id="F51" position="float" orientation="portrait"><object-id xmlns:xlink="http://www.w3.org/1999/xlink" content-type="doi" xlink:type="simple">10.3897/zookeys.1046.57052.figures177-180</object-id><object-id xmlns:xlink="http://www.w3.org/1999/xlink" content-type="arpha" xlink:type="simple">C6651BBC-6601-5FDC-B5BE-77E3E9A77AA8</object-id><label>Figures 177–180.</label><caption><p><italic><tp:taxon-name><tp:taxon-name-part taxon-name-part-type="genus" reg="Mesembrius">Mesembrius</tp:taxon-name-part></tp:taxon-name></italic> spp., mesoleg, dorsal view <bold>177</bold><italic><tp:taxon-name><tp:taxon-name-part taxon-name-part-type="genus" reg="Mesembrius">M.</tp:taxon-name-part> <tp:taxon-name-part taxon-name-part-type="species" reg="tibialis">tibialis</tp:taxon-name-part></tp:taxon-name></italic> sp. nov. (♂) <bold>178</bold><italic><tp:taxon-name><tp:taxon-name-part taxon-name-part-type="genus" reg="Mesembrius">M.</tp:taxon-name-part> <tp:taxon-name-part taxon-name-part-type="species" reg="caffer">caffer</tp:taxon-name-part></tp:taxon-name></italic> (Loew) (♂) <bold>179</bold><italic><tp:taxon-name><tp:taxon-name-part taxon-name-part-type="genus" reg="Mesembrius">M.</tp:taxon-name-part> <tp:taxon-name-part taxon-name-part-type="species" reg="capensis">capensis</tp:taxon-name-part></tp:taxon-name></italic> (Macquart) (♂) <bold>180</bold><italic><tp:taxon-name><tp:taxon-name-part taxon-name-part-type="genus" reg="Mesembrius">M.</tp:taxon-name-part> <tp:taxon-name-part taxon-name-part-type="species" reg="madagascariensis">madagascariensis</tp:taxon-name-part></tp:taxon-name></italic> Keiser (♂). Abbreviations: bt-basitarsus, fem-femur, tib-tibia.</p></caption><graphic xmlns:xlink="http://www.w3.org/1999/xlink" xlink:href="zookeys-1046-001-g050.jpg" position="float" orientation="portrait" xlink:type="simple" id="oo_557511.jpg"><uri content-type="original_file" xlink:type="simple">https://binary.pensoft.net/fig/557511</uri></graphic></fig></tp:treatment-sec><tp:treatment-sec sec-type="material" id="SECID0ECSEM"><title>Examined material.</title><p><italic><tp:taxon-name><tp:taxon-name-part taxon-name-part-type="genus" reg="Mesembrius">Mesembrius</tp:taxon-name-part> <tp:taxon-name-part taxon-name-part-type="species" reg="tibialis">tibialis</tp:taxon-name-part></tp:taxon-name></italic> Jordaens, Goergen &amp; De Meyer: Holotype, male “HOLOTYPUS” “Togo, Kloto Forest // II.2017 // leg. G. Goergen” “<tp:taxon-name><tp:taxon-name-part taxon-name-part-type="genus" reg="Mesembrius">Mesembrius</tp:taxon-name-part> <tp:taxon-name-part taxon-name-part-type="species" reg="tibialis">tibialis</tp:taxon-name-part></tp:taxon-name> // Det. K. Jordaens” “DNA 1149A04 // K. Jordaens // RMCA 2019” [<named-content xmlns:xlink="http://www.w3.org/1999/xlink" content-type="dwc:institutional_code" xlink:type="simple">KMMA</named-content>].</p><fig id="F52" position="float" orientation="portrait"><object-id xmlns:xlink="http://www.w3.org/1999/xlink" content-type="doi" xlink:type="simple">10.3897/zookeys.1046.57052.figures181-184</object-id><object-id xmlns:xlink="http://www.w3.org/1999/xlink" content-type="arpha" xlink:type="simple">0BE1E875-0600-5FCB-AEDC-444542DD6EE3</object-id><label>Figures 181–184.</label><caption><p><italic><tp:taxon-name><tp:taxon-name-part taxon-name-part-type="genus" reg="Mesembrius">Mesembrius</tp:taxon-name-part></tp:taxon-name></italic> spp., mesoleg, dorsal view <bold>181</bold><italic><tp:taxon-name><tp:taxon-name-part taxon-name-part-type="genus" reg="Mesembrius">M.</tp:taxon-name-part> <tp:taxon-name-part taxon-name-part-type="species" reg="senegalensis">senegalensis</tp:taxon-name-part></tp:taxon-name></italic> (Macquart) (♂) <bold>182</bold><italic><tp:taxon-name><tp:taxon-name-part taxon-name-part-type="genus" reg="Mesembrius">M.</tp:taxon-name-part> <tp:taxon-name-part taxon-name-part-type="species" reg="caffer">caffer</tp:taxon-name-part></tp:taxon-name></italic> (Loew) (♂). Metaleg, posterior view <bold>183</bold><italic><tp:taxon-name><tp:taxon-name-part taxon-name-part-type="genus" reg="Mesembrius">M.</tp:taxon-name-part> <tp:taxon-name-part taxon-name-part-type="species" reg="regulus">regulus</tp:taxon-name-part></tp:taxon-name></italic> (Hull) (♀) <bold>184</bold><italic><tp:taxon-name><tp:taxon-name-part taxon-name-part-type="genus" reg="Mesembrius">M.</tp:taxon-name-part> <tp:taxon-name-part taxon-name-part-type="species" reg="rex">rex</tp:taxon-name-part></tp:taxon-name></italic> Curran (♀). Abbreviations: bt-basitarsus, fem-femur, tib-tibia.</p></caption><graphic xmlns:xlink="http://www.w3.org/1999/xlink" xlink:href="zookeys-1046-001-g051.jpg" position="float" orientation="portrait" xlink:type="simple" id="oo_557512.jpg"><uri content-type="original_file" xlink:type="simple">https://binary.pensoft.net/fig/557512</uri></graphic></fig><p><bold><italic>Paratypes</italic>:</bold> Togo • 2♂♂; Kloto Forest; Dec 2017; G. Goergen leg.; <named-content xmlns:xlink="http://www.w3.org/1999/xlink" content-type="dwc:institutional_code" xlink:type="simple">IITA</named-content>.</p><fig id="F53" position="float" orientation="portrait"><object-id xmlns:xlink="http://www.w3.org/1999/xlink" content-type="doi" xlink:type="simple">10.3897/zookeys.1046.57052.figures185-188</object-id><object-id xmlns:xlink="http://www.w3.org/1999/xlink" content-type="arpha" xlink:type="simple">ACF56DA6-621E-521A-BA5B-9D0C5A9B3C1F</object-id><label>Figures 185–188.</label><caption><p><italic><tp:taxon-name><tp:taxon-name-part taxon-name-part-type="genus" reg="Mesembrius">Mesembrius</tp:taxon-name-part></tp:taxon-name></italic> spp., mesoleg, dorsal view <bold>185</bold><italic><tp:taxon-name><tp:taxon-name-part taxon-name-part-type="genus" reg="Mesembrius">M.</tp:taxon-name-part> <tp:taxon-name-part taxon-name-part-type="species" reg="perforatus">perforatus</tp:taxon-name-part></tp:taxon-name></italic> (Speiser) (♀). Metaleg, posterior view <bold>186</bold><italic><tp:taxon-name><tp:taxon-name-part taxon-name-part-type="genus" reg="Mesembrius">M.</tp:taxon-name-part> <tp:taxon-name-part taxon-name-part-type="species" reg="chapini">chapini</tp:taxon-name-part></tp:taxon-name></italic> Curran (♂) <bold>187</bold><italic><tp:taxon-name><tp:taxon-name-part taxon-name-part-type="genus" reg="Mesembrius">M.</tp:taxon-name-part> <tp:taxon-name-part taxon-name-part-type="species" reg="sulcus">sulcus</tp:taxon-name-part></tp:taxon-name></italic> sp. nov. (♂). Metaleg, ventral view <bold>188</bold><italic><tp:taxon-name><tp:taxon-name-part taxon-name-part-type="genus" reg="Mesembrius">M.</tp:taxon-name-part> <tp:taxon-name-part taxon-name-part-type="species" reg="tibialis">tibialis</tp:taxon-name-part></tp:taxon-name></italic> sp. nov. (♂). Abbreviations: bt-basitarsus, fem-femur, tib-tibia.</p></caption><graphic xmlns:xlink="http://www.w3.org/1999/xlink" xlink:href="zookeys-1046-001-g052.jpg" position="float" orientation="portrait" xlink:type="simple" id="oo_557513.jpg"><uri content-type="original_file" xlink:type="simple">https://binary.pensoft.net/fig/557513</uri></graphic></fig></tp:treatment-sec><tp:treatment-sec sec-type="description" id="SECID0E5XEM"><title>Description male</title><p><bold>(Fig. <xref ref-type="fig" rid="F13">25</xref>).</bold> Body length: 14. mm. Wing length: 12.7 mm.</p><p><bold><italic>Head</italic></bold> (Fig. <xref ref-type="fig" rid="F27">68</xref>). Eyes bare; holoptic, eye contiguity approx. as long as length of ocellar triangle. Face yellow to orange with dark medial vitta; white pollinose; yellow-white pilose. Vertical triangle black; black pilose; yellow pollinose on medium third. Distance between lateral ocellus and eye margin slightly less than width of ocellus. Occiput black; yellow pilose with some shorter and thicker black pile near eye margin; white pollinose. Frontal triangle short; yellow-white; with some long black pile; white pollinose. Frontal prominence shiny black. Antenna black; postpedicel white pollinose; antennal arista orange-brown.</p><fig id="F54" position="float" orientation="portrait"><object-id xmlns:xlink="http://www.w3.org/1999/xlink" content-type="doi" xlink:type="simple">10.3897/zookeys.1046.57052.figures189-192</object-id><object-id xmlns:xlink="http://www.w3.org/1999/xlink" content-type="arpha" xlink:type="simple">35CAA978-9592-5703-B1B9-EB3A6CFCE665</object-id><label>Figures 189–192.</label><caption><p><italic><tp:taxon-name><tp:taxon-name-part taxon-name-part-type="genus" reg="Mesembrius">Mesembrius</tp:taxon-name-part></tp:taxon-name></italic> spp., metaleg, posterior view <bold>189</bold><italic><tp:taxon-name><tp:taxon-name-part taxon-name-part-type="genus" reg="Mesembrius">M.</tp:taxon-name-part> <tp:taxon-name-part taxon-name-part-type="species" reg="tarsatus">tarsatus</tp:taxon-name-part></tp:taxon-name></italic> (Bigot) (♂) <bold>190</bold><italic><tp:taxon-name><tp:taxon-name-part taxon-name-part-type="genus" reg="Mesembrius">M.</tp:taxon-name-part> <tp:taxon-name-part taxon-name-part-type="species" reg="ingratus">ingratus</tp:taxon-name-part></tp:taxon-name></italic> (Loew) (♂) <bold>191</bold><italic><tp:taxon-name><tp:taxon-name-part taxon-name-part-type="genus" reg="Mesembrius">M.</tp:taxon-name-part> <tp:taxon-name-part taxon-name-part-type="species" reg="arcuatus">arcuatus</tp:taxon-name-part></tp:taxon-name></italic> sp. nov. (♂) <bold>192</bold><italic><tp:taxon-name><tp:taxon-name-part taxon-name-part-type="genus" reg="Mesembrius">M.</tp:taxon-name-part> <tp:taxon-name-part taxon-name-part-type="species" reg="nigriceps">nigriceps</tp:taxon-name-part></tp:taxon-name></italic> Curran (♂). Abbreviations: bt-basitarsus, fem-femur, tib-tibia.</p></caption><graphic xmlns:xlink="http://www.w3.org/1999/xlink" xlink:href="zookeys-1046-001-g053.jpg" position="float" orientation="portrait" xlink:type="simple" id="oo_557514.jpg"><uri content-type="original_file" xlink:type="simple">https://binary.pensoft.net/fig/557514</uri></graphic></fig><p><bold><italic>Thorax.</italic></bold> Scutum black with dorsally, in the anterior half, a pair of very faint yellow pollinose vittae. Scutellum black in anterior half, yellow-brown in posterior half; yellow pilose with, in the posterior half, some shorter black pile interspersed.</p><fig id="F55" position="float" orientation="portrait"><object-id xmlns:xlink="http://www.w3.org/1999/xlink" content-type="doi" xlink:type="simple">10.3897/zookeys.1046.57052.figures193-196</object-id><object-id xmlns:xlink="http://www.w3.org/1999/xlink" content-type="arpha" xlink:type="simple">F1968B2E-A7B2-5379-993C-2901A36B55D3</object-id><label>Figures 193–196.</label><caption><p><italic><tp:taxon-name><tp:taxon-name-part taxon-name-part-type="genus" reg="Mesembrius">Mesembrius</tp:taxon-name-part></tp:taxon-name></italic> spp., metaleg, dorsal view <bold>193</bold><italic><tp:taxon-name><tp:taxon-name-part taxon-name-part-type="genus" reg="Mesembrius">M.</tp:taxon-name-part> <tp:taxon-name-part taxon-name-part-type="species" reg="platytarsis">platytarsis</tp:taxon-name-part></tp:taxon-name></italic> Curran syn. nov. (♂) <bold>194</bold><italic><tp:taxon-name><tp:taxon-name-part taxon-name-part-type="genus" reg="Mesembrius">M.</tp:taxon-name-part> <tp:taxon-name-part taxon-name-part-type="species" reg="simplicipes">simplicipes</tp:taxon-name-part></tp:taxon-name></italic> Curran (♂). Metaleg, anterior view <bold>195</bold><italic><tp:taxon-name><tp:taxon-name-part taxon-name-part-type="genus" reg="Mesembrius">M.</tp:taxon-name-part> <tp:taxon-name-part taxon-name-part-type="species" reg="caffer">caffer</tp:taxon-name-part></tp:taxon-name></italic> (Loew) (nominal morph) (♂) <bold>196</bold><italic><tp:taxon-name><tp:taxon-name-part taxon-name-part-type="genus" reg="Mesembrius">M.</tp:taxon-name-part> <tp:taxon-name-part taxon-name-part-type="species" reg="caffer">caffer</tp:taxon-name-part></tp:taxon-name></italic> (Loew) (spined morph) (♂). Abbreviations: bt-basitarsus, fem-femur, tib-tibia.</p></caption><graphic xmlns:xlink="http://www.w3.org/1999/xlink" xlink:href="zookeys-1046-001-g054.jpg" position="float" orientation="portrait" xlink:type="simple" id="oo_557515.jpg"><uri content-type="original_file" xlink:type="simple">https://binary.pensoft.net/fig/557515</uri></graphic></fig><p><bold><italic>Legs.</italic></bold> All legs chocolate-brown to black; distal ends black; other tarsi black. Proleg (Figs <xref ref-type="fig" rid="F46">156</xref>, <xref ref-type="fig" rid="F48">165</xref>): Femur dorsoventrally flattened; with apical pile brush of long dense and curved thick black pile dorsally and thick yellow pile ventrally; ventrally with long black and shorter yellow pile. Tibia black; with long black pile. Basitarsus black and orange; with tuft of black pile on posterior side. Tarsi 2–4 black, tarsomere 5 white. Mesoleg (Fig. <xref ref-type="fig" rid="F51">177</xref>): Femur with long yellow pile posterodorsally; short black pile ventroproximally. Tibia curved; proximal half compressed. Metaleg (Fig. <xref ref-type="fig" rid="F53">188</xref>): Femur with very long and thin yellow pile, especially on anterior and posterior side; with shorter black pile ventrally and posteriorly. Tibia with long black pile; without groove on posterior side.</p><fig id="F56" position="float" orientation="portrait"><object-id xmlns:xlink="http://www.w3.org/1999/xlink" content-type="doi" xlink:type="simple">10.3897/zookeys.1046.57052.figures197-200</object-id><object-id xmlns:xlink="http://www.w3.org/1999/xlink" content-type="arpha" xlink:type="simple">33AC3A05-1DA5-505D-9066-BA2360AB742F</object-id><label>Figures 197–200.</label><caption><p><italic><tp:taxon-name><tp:taxon-name-part taxon-name-part-type="genus" reg="Mesembrius">Mesembrius</tp:taxon-name-part></tp:taxon-name></italic> spp., metaleg, ventral view <bold>197</bold><italic><tp:taxon-name><tp:taxon-name-part taxon-name-part-type="genus" reg="Mesembrius">M.</tp:taxon-name-part> <tp:taxon-name-part taxon-name-part-type="species" reg="strigilatus">strigilatus</tp:taxon-name-part></tp:taxon-name></italic> (Bezzi) (♂). Metaleg, ventral view <bold>198</bold><italic><tp:taxon-name><tp:taxon-name-part taxon-name-part-type="genus" reg="Mesembrius">M.</tp:taxon-name-part> <tp:taxon-name-part taxon-name-part-type="species" reg="minor">minor</tp:taxon-name-part></tp:taxon-name></italic> (Bezzi) (♂). Metaleg, frontal view <bold>199</bold><italic><tp:taxon-name><tp:taxon-name-part taxon-name-part-type="genus" reg="Mesembrius">M.</tp:taxon-name-part> <tp:taxon-name-part taxon-name-part-type="species" reg="copelandi">copelandi</tp:taxon-name-part></tp:taxon-name></italic> sp. nov. (♂). Metaleg, posterior view <bold>200</bold><italic><tp:taxon-name><tp:taxon-name-part taxon-name-part-type="genus" reg="Mesembrius">M.</tp:taxon-name-part> <tp:taxon-name-part taxon-name-part-type="species" reg="senegalensis">senegalensis</tp:taxon-name-part></tp:taxon-name></italic> (Macquart) (♀). Abbreviations: bt-basitarsus, fem-femur, tib-tibia.</p></caption><graphic xmlns:xlink="http://www.w3.org/1999/xlink" xlink:href="zookeys-1046-001-g055.jpg" position="float" orientation="portrait" xlink:type="simple" id="oo_557516.jpg"><uri content-type="original_file" xlink:type="simple">https://binary.pensoft.net/fig/557516</uri></graphic></fig><p><bold><italic>Wing</italic></bold> (Fig. <xref ref-type="fig" rid="F44">149</xref>). Entire wing uniformly dense microtrichose.</p><fig id="F57" position="float" orientation="portrait"><object-id xmlns:xlink="http://www.w3.org/1999/xlink" content-type="doi" xlink:type="simple">10.3897/zookeys.1046.57052.figures201-204</object-id><object-id xmlns:xlink="http://www.w3.org/1999/xlink" content-type="arpha" xlink:type="simple">6A686F55-A517-5EF1-AAA2-CAB2FA872490</object-id><label>Figures 201–204.</label><caption><p><italic><tp:taxon-name><tp:taxon-name-part taxon-name-part-type="genus" reg="Mesembrius">Mesembrius</tp:taxon-name-part></tp:taxon-name></italic> spp., metaleg, anterior view <bold>201</bold><italic><tp:taxon-name><tp:taxon-name-part taxon-name-part-type="genus" reg="Mesembrius">M.</tp:taxon-name-part> <tp:taxon-name-part taxon-name-part-type="species" reg="chapini">chapini</tp:taxon-name-part></tp:taxon-name></italic> Curran (♀). Metaleg, posterior view <bold>202</bold><italic><tp:taxon-name><tp:taxon-name-part taxon-name-part-type="genus" reg="Mesembrius">M.</tp:taxon-name-part> <tp:taxon-name-part taxon-name-part-type="species" reg="regulus">regulus</tp:taxon-name-part></tp:taxon-name></italic> (Hull) (♀) <bold>203</bold><italic><tp:taxon-name><tp:taxon-name-part taxon-name-part-type="genus" reg="Mesembrius">M.</tp:taxon-name-part> <tp:taxon-name-part taxon-name-part-type="species" reg="strigilatus">strigilatus</tp:taxon-name-part></tp:taxon-name></italic> (Bezzi) (♀). Metaleg, anterior view <bold>204</bold><italic><tp:taxon-name><tp:taxon-name-part taxon-name-part-type="genus" reg="Mesembrius">M.</tp:taxon-name-part> <tp:taxon-name-part taxon-name-part-type="species" reg="minor">minor</tp:taxon-name-part></tp:taxon-name></italic> (Bezzi) (♀). Abbreviations: fem-femur.</p></caption><graphic xmlns:xlink="http://www.w3.org/1999/xlink" xlink:href="zookeys-1046-001-g056.jpg" position="float" orientation="portrait" xlink:type="simple" id="oo_557517.jpg"><uri content-type="original_file" xlink:type="simple">https://binary.pensoft.net/fig/557517</uri></graphic></fig><p><bold><italic>Abdomen</italic></bold> (Fig. <xref ref-type="fig" rid="F34">105</xref>). Tergite II with a pair of very large yellow, rounded maculae; black marking hourglass-shaped; yellow pilose except for short, black pile on the posterior black marking; posterior marking white pollinose. Tergite III and IV with orange fascia; short orange pile in medial part of tergites; long yellow-orange pilose on lateral sides; with white pollinose triangular posterior area.</p><fig id="F58" position="float" orientation="portrait"><object-id xmlns:xlink="http://www.w3.org/1999/xlink" content-type="doi" xlink:type="simple">10.3897/zookeys.1046.57052.figures205-216</object-id><object-id xmlns:xlink="http://www.w3.org/1999/xlink" content-type="arpha" xlink:type="simple">2637E2BB-872A-5B6A-9309-CECD8DB90F0F</object-id><label>Figures 205–216.</label><caption><p><italic><tp:taxon-name><tp:taxon-name-part taxon-name-part-type="genus" reg="Mesembrius">Mesembrius</tp:taxon-name-part></tp:taxon-name></italic> spp., male genitalia, lateral view <bold>205</bold><italic><tp:taxon-name><tp:taxon-name-part taxon-name-part-type="genus" reg="Mesembrius">M.</tp:taxon-name-part> <tp:taxon-name-part taxon-name-part-type="species" reg="arcuatus">arcuatus</tp:taxon-name-part></tp:taxon-name></italic> sp. nov. <bold>206</bold><italic><tp:taxon-name><tp:taxon-name-part taxon-name-part-type="genus" reg="Mesembrius">M.</tp:taxon-name-part> <tp:taxon-name-part taxon-name-part-type="species" reg="caffer">caffer</tp:taxon-name-part></tp:taxon-name></italic> (Loew) (nominal morph) <bold>207</bold><italic><tp:taxon-name><tp:taxon-name-part taxon-name-part-type="genus" reg="Mesembrius">M.</tp:taxon-name-part> <tp:taxon-name-part taxon-name-part-type="species" reg="caffer">caffer</tp:taxon-name-part></tp:taxon-name></italic> (Loew) (spined morph) <bold>208</bold><italic><tp:taxon-name><tp:taxon-name-part taxon-name-part-type="genus" reg="Mesembrius">M.</tp:taxon-name-part> <tp:taxon-name-part taxon-name-part-type="species" reg="ctenifer">ctenifer</tp:taxon-name-part></tp:taxon-name></italic> Hull syn. nov. <bold>209</bold><italic><tp:taxon-name><tp:taxon-name-part taxon-name-part-type="genus" reg="Mesembrius">M.</tp:taxon-name-part> <tp:taxon-name-part taxon-name-part-type="species" reg="capensis">capensis</tp:taxon-name-part></tp:taxon-name></italic> (Macquart) <bold>210</bold><italic><tp:taxon-name><tp:taxon-name-part taxon-name-part-type="genus" reg="Mesembrius">M.</tp:taxon-name-part> <tp:taxon-name-part taxon-name-part-type="species" reg="chapini">chapini</tp:taxon-name-part></tp:taxon-name></italic> Curran <bold>211</bold><italic><tp:taxon-name><tp:taxon-name-part taxon-name-part-type="genus" reg="Mesembrius">M.</tp:taxon-name-part> <tp:taxon-name-part taxon-name-part-type="species" reg="copelandi">copelandi</tp:taxon-name-part></tp:taxon-name></italic> sp. nov. <bold>212</bold><italic><tp:taxon-name><tp:taxon-name-part taxon-name-part-type="genus" reg="Mesembrius">M.</tp:taxon-name-part> <tp:taxon-name-part taxon-name-part-type="species" reg="cyanipennis">cyanipennis</tp:taxon-name-part></tp:taxon-name></italic> (Bezzi) <bold>213</bold><italic><tp:taxon-name><tp:taxon-name-part taxon-name-part-type="genus" reg="Mesembrius">M.</tp:taxon-name-part> <tp:taxon-name-part taxon-name-part-type="species" reg="ingratus">ingratus</tp:taxon-name-part></tp:taxon-name></italic> (Loew) <bold>214</bold><italic><tp:taxon-name><tp:taxon-name-part taxon-name-part-type="genus" reg="Mesembrius">M.</tp:taxon-name-part> <tp:taxon-name-part taxon-name-part-type="species" reg="longipilosus">longipilosus</tp:taxon-name-part></tp:taxon-name></italic> sp. nov. <bold>215</bold><italic><tp:taxon-name><tp:taxon-name-part taxon-name-part-type="genus" reg="Mesembrius">M.</tp:taxon-name-part> <tp:taxon-name-part taxon-name-part-type="species" reg="madagascariensis">madagascariensis</tp:taxon-name-part></tp:taxon-name></italic> Keiser <bold>216</bold><italic><tp:taxon-name><tp:taxon-name-part taxon-name-part-type="genus" reg="Mesembrius">M.</tp:taxon-name-part> <tp:taxon-name-part taxon-name-part-type="species" reg="minor">minor</tp:taxon-name-part></tp:taxon-name></italic> (Bezzi).</p></caption><graphic xmlns:xlink="http://www.w3.org/1999/xlink" xlink:href="zookeys-1046-001-g057.jpg" position="float" orientation="portrait" xlink:type="simple" id="oo_557518.jpg"><uri content-type="original_file" xlink:type="simple">https://binary.pensoft.net/fig/557518</uri></graphic></fig><p><bold><italic>Genitalia</italic></bold> (Fig. <xref ref-type="fig" rid="F59">227</xref>). Epandrium: Dorsal lobe of surstylus short, broadly rounded; covered in short black spines and some longer pile. Ventral lobe of surstylus straight; bare.</p><fig id="F59" position="float" orientation="portrait"><object-id xmlns:xlink="http://www.w3.org/1999/xlink" content-type="doi" xlink:type="simple">10.3897/zookeys.1046.57052.figures217-228</object-id><object-id xmlns:xlink="http://www.w3.org/1999/xlink" content-type="arpha" xlink:type="simple">E32C54EF-DF77-5B10-89CD-E22E7661570A</object-id><label>Figures 217–228.</label><caption><p><italic><tp:taxon-name><tp:taxon-name-part taxon-name-part-type="genus" reg="Mesembrius">Mesembrius</tp:taxon-name-part></tp:taxon-name></italic> spp., male genitalia, lateral view <bold>217</bold><italic><tp:taxon-name><tp:taxon-name-part taxon-name-part-type="genus" reg="Mesembrius">M.</tp:taxon-name-part> <tp:taxon-name-part taxon-name-part-type="species" reg="nigriceps">nigriceps</tp:taxon-name-part></tp:taxon-name></italic> Curran <bold>218</bold><italic><tp:taxon-name><tp:taxon-name-part taxon-name-part-type="genus" reg="Mesembrius">M.</tp:taxon-name-part> <tp:taxon-name-part taxon-name-part-type="species" reg="perforatus">perforatus</tp:taxon-name-part></tp:taxon-name></italic> (Speiser) <bold>219</bold><italic><tp:taxon-name><tp:taxon-name-part taxon-name-part-type="genus" reg="Mesembrius">M.</tp:taxon-name-part> <tp:taxon-name-part taxon-name-part-type="species" reg="platytarsis">platytarsis</tp:taxon-name-part></tp:taxon-name></italic> Curran syn. nov. <bold>220</bold><italic><tp:taxon-name><tp:taxon-name-part taxon-name-part-type="genus" reg="Mesembrius">M.</tp:taxon-name-part> <tp:taxon-name-part taxon-name-part-type="species" reg="regulus">regulus</tp:taxon-name-part></tp:taxon-name></italic> (Hull) <bold>221</bold><italic><tp:taxon-name><tp:taxon-name-part taxon-name-part-type="genus" reg="Mesembrius">M.</tp:taxon-name-part> <tp:taxon-name-part taxon-name-part-type="species" reg="rex">rex</tp:taxon-name-part></tp:taxon-name></italic> Curran <bold>222</bold><italic><tp:taxon-name><tp:taxon-name-part taxon-name-part-type="genus" reg="Mesembrius">M.</tp:taxon-name-part> <tp:taxon-name-part taxon-name-part-type="species" reg="senegalensis">senegalensis</tp:taxon-name-part></tp:taxon-name></italic> (Macquart) <bold>223</bold><italic><tp:taxon-name><tp:taxon-name-part taxon-name-part-type="genus" reg="Mesembrius">M.</tp:taxon-name-part> <tp:taxon-name-part taxon-name-part-type="species" reg="simplicipes">simplicipes</tp:taxon-name-part></tp:taxon-name></italic> Curran <bold>224</bold><italic><tp:taxon-name><tp:taxon-name-part taxon-name-part-type="genus" reg="Mesembrius">M.</tp:taxon-name-part> <tp:taxon-name-part taxon-name-part-type="species" reg="strigilatus">strigilatus</tp:taxon-name-part></tp:taxon-name></italic> (Bezzi) <bold>225</bold><italic><tp:taxon-name><tp:taxon-name-part taxon-name-part-type="genus" reg="Mesembrius">M.</tp:taxon-name-part> <tp:taxon-name-part taxon-name-part-type="species" reg="sulcus">sulcus</tp:taxon-name-part></tp:taxon-name></italic> sp. nov. <bold>226</bold><italic><tp:taxon-name><tp:taxon-name-part taxon-name-part-type="genus" reg="Mesembrius">M.</tp:taxon-name-part> <tp:taxon-name-part taxon-name-part-type="species" reg="tarsatus">tarsatus</tp:taxon-name-part></tp:taxon-name></italic> (Bigot) <bold>227</bold><italic><tp:taxon-name><tp:taxon-name-part taxon-name-part-type="genus" reg="Mesembrius">M.</tp:taxon-name-part> <tp:taxon-name-part taxon-name-part-type="species" reg="tibialis">tibialis</tp:taxon-name-part></tp:taxon-name></italic> sp. nov<bold>. 228</bold><italic><tp:taxon-name><tp:taxon-name-part taxon-name-part-type="genus" reg="Mesembrius">M.</tp:taxon-name-part> <tp:taxon-name-part taxon-name-part-type="species" reg="vockerothi">vockerothi</tp:taxon-name-part></tp:taxon-name></italic> sp. nov.</p></caption><graphic xmlns:xlink="http://www.w3.org/1999/xlink" xlink:href="zookeys-1046-001-g058.jpg" position="float" orientation="portrait" xlink:type="simple" id="oo_557519.jpg"><uri content-type="original_file" xlink:type="simple">https://binary.pensoft.net/fig/557519</uri></graphic></fig></tp:treatment-sec><tp:treatment-sec sec-type="Female" id="SECID0EVOFM"><title>Female.</title><p>Unknown.</p></tp:treatment-sec><tp:treatment-sec sec-type="distribution" id="SECID0E1OFM"><title>Distribution.</title><p>Togo.</p></tp:treatment-sec><tp:treatment-sec sec-type="comments" id="SECID0E6OFM"><title>Comments.</title><p>This is a new species that is only known from three males from Kloto Forest, Togo.</p></tp:treatment-sec><tp:treatment-sec sec-type="etymology" id="SECID0EEPFM"><title>Etymology.</title><p>The specific epithet <italic><tp:taxon-name><tp:taxon-name-part taxon-name-part-type="genus" reg="Mesembrius"/><tp:taxon-name-part taxon-name-part-type="species" reg="tibialis">tibialis</tp:taxon-name-part></tp:taxon-name></italic> is derived from the Latin word <italic>tibia</italic> (pertaining to the tibia) and was chosen in reference to the mesotibia, which is curved and proximally compressed. It is to be treated as an adjective (nominative singular masculine).</p></tp:treatment-sec><tp:treatment-sec><!--Section generated to contain objects referenced in tp:taxon-treatment.--><fig id="F13" position="float" orientation="portrait"><object-id xmlns:xlink="http://www.w3.org/1999/xlink" content-type="doi" xlink:type="simple">10.3897/zookeys.1046.57052.figures25-26</object-id><object-id xmlns:xlink="http://www.w3.org/1999/xlink" content-type="arpha" xlink:type="simple">67B5AAB5-C4D6-548F-BAF7-21DA5D86665E</object-id><label>Figures 25, 26.</label><caption><p><italic><tp:taxon-name><tp:taxon-name-part taxon-name-part-type="genus" reg="Mesembrius">Mesembrius</tp:taxon-name-part></tp:taxon-name></italic> spp., habitus, lateral view <bold>25</bold><italic><tp:taxon-name><tp:taxon-name-part taxon-name-part-type="genus" reg="Mesembrius">M.</tp:taxon-name-part> <tp:taxon-name-part taxon-name-part-type="species" reg="tibialis">tibialis</tp:taxon-name-part></tp:taxon-name></italic> sp. nov. (♂) <bold>26</bold><italic><tp:taxon-name><tp:taxon-name-part taxon-name-part-type="genus" reg="Mesembrius">M.</tp:taxon-name-part> <tp:taxon-name-part taxon-name-part-type="species" reg="vockerothi">vockerothi</tp:taxon-name-part></tp:taxon-name></italic> sp. nov. (♂).</p></caption><graphic xmlns:xlink="http://www.w3.org/1999/xlink" xlink:href="zookeys-1046-001-g013.jpg" position="float" orientation="portrait" xlink:type="simple" id="oo_557474.jpg"><uri content-type="original_file" xlink:type="simple">https://binary.pensoft.net/fig/557474</uri></graphic></fig><fig id="F27" position="float" orientation="portrait"><object-id xmlns:xlink="http://www.w3.org/1999/xlink" content-type="doi" xlink:type="simple">10.3897/zookeys.1046.57052.figures64-69</object-id><object-id xmlns:xlink="http://www.w3.org/1999/xlink" content-type="arpha" xlink:type="simple">08EA49EA-4C90-58F9-A778-4A79A691B5BE</object-id><label>Figures 64–69.</label><caption><p><italic><tp:taxon-name><tp:taxon-name-part taxon-name-part-type="genus" reg="Mesembrius">Mesembrius</tp:taxon-name-part></tp:taxon-name></italic> spp., head, frontal view <bold>64</bold><italic><tp:taxon-name><tp:taxon-name-part taxon-name-part-type="genus" reg="Mesembrius">M.</tp:taxon-name-part> <tp:taxon-name-part taxon-name-part-type="species" reg="simplicipes">simplicipes</tp:taxon-name-part></tp:taxon-name></italic> Curran (♂) <bold>65</bold><italic><tp:taxon-name><tp:taxon-name-part taxon-name-part-type="genus" reg="Mesembrius">M.</tp:taxon-name-part> <tp:taxon-name-part taxon-name-part-type="species" reg="strigilatus">strigilatus</tp:taxon-name-part></tp:taxon-name></italic> (Bezzi) (♂) <bold>66</bold><italic><tp:taxon-name><tp:taxon-name-part taxon-name-part-type="genus" reg="Mesembrius">M.</tp:taxon-name-part> <tp:taxon-name-part taxon-name-part-type="species" reg="sulcus">sulcus</tp:taxon-name-part></tp:taxon-name></italic> sp. nov. (♂) <bold>67</bold><italic><tp:taxon-name><tp:taxon-name-part taxon-name-part-type="genus" reg="Mesembrius">M.</tp:taxon-name-part> <tp:taxon-name-part taxon-name-part-type="species" reg="tarsatus">tarsatus</tp:taxon-name-part></tp:taxon-name></italic> (Bigot) (♂) <bold>68</bold><italic><tp:taxon-name><tp:taxon-name-part taxon-name-part-type="genus" reg="Mesembrius">M.</tp:taxon-name-part> <tp:taxon-name-part taxon-name-part-type="species" reg="tibialis">tibialis</tp:taxon-name-part></tp:taxon-name></italic> sp. nov. (♂) <bold>69</bold><italic><tp:taxon-name><tp:taxon-name-part taxon-name-part-type="genus" reg="Mesembrius">M.</tp:taxon-name-part> <tp:taxon-name-part taxon-name-part-type="species" reg="vockerothi">vockerothi</tp:taxon-name-part></tp:taxon-name></italic> sp. nov. (♂).</p></caption><graphic xmlns:xlink="http://www.w3.org/1999/xlink" xlink:href="zookeys-1046-001-g027.jpg" position="float" orientation="portrait" xlink:type="simple" id="oo_557488.jpg"><uri content-type="original_file" xlink:type="simple">https://binary.pensoft.net/fig/557488</uri></graphic></fig><fig id="F34" position="float" orientation="portrait"><object-id xmlns:xlink="http://www.w3.org/1999/xlink" content-type="doi" xlink:type="simple">10.3897/zookeys.1046.57052.figures101-106</object-id><object-id xmlns:xlink="http://www.w3.org/1999/xlink" content-type="arpha" xlink:type="simple">A84CAC44-6AEA-5F7B-A981-E4573512E77B</object-id><label>Figures 101–106.</label><caption><p><italic><tp:taxon-name><tp:taxon-name-part taxon-name-part-type="genus" reg="Mesembrius">Mesembrius</tp:taxon-name-part></tp:taxon-name></italic> spp., abdomen, dorsal view <bold>101</bold><italic><tp:taxon-name><tp:taxon-name-part taxon-name-part-type="genus" reg="Mesembrius">M.</tp:taxon-name-part> <tp:taxon-name-part taxon-name-part-type="species" reg="simplicipes">simplicipes</tp:taxon-name-part></tp:taxon-name></italic> Curran (♂) <bold>102</bold><italic><tp:taxon-name><tp:taxon-name-part taxon-name-part-type="genus" reg="Mesembrius">M.</tp:taxon-name-part> <tp:taxon-name-part taxon-name-part-type="species" reg="strigilatus">strigilatus</tp:taxon-name-part></tp:taxon-name></italic> (Bezzi) (♂) <bold>103</bold><italic><tp:taxon-name><tp:taxon-name-part taxon-name-part-type="genus" reg="Mesembrius">M.</tp:taxon-name-part> <tp:taxon-name-part taxon-name-part-type="species" reg="sulcus">sulcus</tp:taxon-name-part></tp:taxon-name></italic> sp. nov. (♂) <bold>104</bold><italic><tp:taxon-name><tp:taxon-name-part taxon-name-part-type="genus" reg="Mesembrius">M.</tp:taxon-name-part> <tp:taxon-name-part taxon-name-part-type="species" reg="tarsatus">tarsatus</tp:taxon-name-part></tp:taxon-name></italic> (Bigot) (♂) <bold>105</bold><italic><tp:taxon-name><tp:taxon-name-part taxon-name-part-type="genus" reg="Mesembrius">M.</tp:taxon-name-part> <tp:taxon-name-part taxon-name-part-type="species" reg="tibialis">tibialis</tp:taxon-name-part></tp:taxon-name></italic> sp. nov. (♂) <bold>106</bold><italic><tp:taxon-name><tp:taxon-name-part taxon-name-part-type="genus" reg="Mesembrius">M.</tp:taxon-name-part> <tp:taxon-name-part taxon-name-part-type="species" reg="vockerothi">vockerothi</tp:taxon-name-part></tp:taxon-name></italic> sp. nov. (♂).</p></caption><graphic xmlns:xlink="http://www.w3.org/1999/xlink" xlink:href="zookeys-1046-001-g034.jpg" position="float" orientation="portrait" xlink:type="simple" id="oo_557495.jpg"><uri content-type="original_file" xlink:type="simple">https://binary.pensoft.net/fig/557495</uri></graphic></fig><fig id="F44" position="float" orientation="portrait"><object-id xmlns:xlink="http://www.w3.org/1999/xlink" content-type="doi" xlink:type="simple">10.3897/zookeys.1046.57052.figures147-150</object-id><object-id xmlns:xlink="http://www.w3.org/1999/xlink" content-type="arpha" xlink:type="simple">873B4BA2-B1FD-5E21-A7EC-1B09236381A4</object-id><label>Figures 147–150.</label><caption><p><italic><tp:taxon-name><tp:taxon-name-part taxon-name-part-type="genus" reg="Mesembrius">Mesembrius</tp:taxon-name-part></tp:taxon-name></italic> spp., right wing <bold>147</bold><italic><tp:taxon-name><tp:taxon-name-part taxon-name-part-type="genus" reg="Mesembrius">M.</tp:taxon-name-part> <tp:taxon-name-part taxon-name-part-type="species" reg="sulcus">sulcus</tp:taxon-name-part></tp:taxon-name></italic> sp. nov. (♂) <bold>148</bold><italic><tp:taxon-name><tp:taxon-name-part taxon-name-part-type="genus" reg="Mesembrius">M.</tp:taxon-name-part> <tp:taxon-name-part taxon-name-part-type="species" reg="tarsatus">tarsatus</tp:taxon-name-part></tp:taxon-name></italic> (Bigot) (♂) <bold>149</bold><italic><tp:taxon-name><tp:taxon-name-part taxon-name-part-type="genus" reg="Mesembrius">M.</tp:taxon-name-part> <tp:taxon-name-part taxon-name-part-type="species" reg="tibialis">tibialis</tp:taxon-name-part></tp:taxon-name></italic> sp. nov. (♂) <bold>150</bold><italic><tp:taxon-name><tp:taxon-name-part taxon-name-part-type="genus" reg="Mesembrius">M.</tp:taxon-name-part> <tp:taxon-name-part taxon-name-part-type="species" reg="vockerothi">vockerothi</tp:taxon-name-part></tp:taxon-name></italic> sp. nov. (♂).</p></caption><graphic xmlns:xlink="http://www.w3.org/1999/xlink" xlink:href="zookeys-1046-001-g044.jpg" position="float" orientation="portrait" xlink:type="simple" id="oo_557505.jpg"><uri content-type="original_file" xlink:type="simple">https://binary.pensoft.net/fig/557505</uri></graphic></fig><fig id="F46" position="float" orientation="portrait"><object-id xmlns:xlink="http://www.w3.org/1999/xlink" content-type="doi" xlink:type="simple">10.3897/zookeys.1046.57052.figures155-158</object-id><object-id xmlns:xlink="http://www.w3.org/1999/xlink" content-type="arpha" xlink:type="simple">C22DC5C6-DC51-5225-861E-F020FDD85CC8</object-id><label>Figures 155–158.</label><caption><p><italic><tp:taxon-name><tp:taxon-name-part taxon-name-part-type="genus" reg="Mesembrius">Mesembrius</tp:taxon-name-part></tp:taxon-name></italic>, proleg, dorsal view <bold>155</bold><italic><tp:taxon-name><tp:taxon-name-part taxon-name-part-type="genus" reg="Mesembrius">M.</tp:taxon-name-part> <tp:taxon-name-part taxon-name-part-type="species" reg="sulcus">sulcus</tp:taxon-name-part></tp:taxon-name></italic> sp. nov. (♂) <bold>156</bold><italic><tp:taxon-name><tp:taxon-name-part taxon-name-part-type="genus" reg="Mesembrius">M.</tp:taxon-name-part> <tp:taxon-name-part taxon-name-part-type="species" reg="tibialis">tibialis</tp:taxon-name-part></tp:taxon-name></italic> sp. nov. (♂) <bold>157</bold><italic><tp:taxon-name><tp:taxon-name-part taxon-name-part-type="genus" reg="Mesembrius">M.</tp:taxon-name-part> <tp:taxon-name-part taxon-name-part-type="species" reg="arcuatus">arcuatus</tp:taxon-name-part></tp:taxon-name></italic> sp. nov. (♂) <bold>158</bold><italic><tp:taxon-name><tp:taxon-name-part taxon-name-part-type="genus" reg="Mesembrius">M.</tp:taxon-name-part> <tp:taxon-name-part taxon-name-part-type="species" reg="ingratus">ingratus</tp:taxon-name-part></tp:taxon-name></italic> (Loew) (♂). Abbreviations: bt-basitarsus, fem-femur, tib-tibia.</p></caption></fig><fig id="F48" position="float" orientation="portrait"><object-id xmlns:xlink="http://www.w3.org/1999/xlink" content-type="doi" xlink:type="simple">10.3897/zookeys.1046.57052.figures163-165</object-id><object-id xmlns:xlink="http://www.w3.org/1999/xlink" content-type="arpha" xlink:type="simple">03ABBA1E-2533-513A-AF73-02CBA402FD7B</object-id><label>Figures 163–165.</label><caption><p><italic><tp:taxon-name><tp:taxon-name-part taxon-name-part-type="genus" reg="Mesembrius">Mesembrius</tp:taxon-name-part></tp:taxon-name></italic> spp., proleg, dorsal view <bold>163</bold><italic><tp:taxon-name><tp:taxon-name-part taxon-name-part-type="genus" reg="Mesembrius">M.</tp:taxon-name-part> <tp:taxon-name-part taxon-name-part-type="species" reg="perforatus">perforatus</tp:taxon-name-part></tp:taxon-name></italic> (Speiser) (♂) <bold>164</bold><italic><tp:taxon-name><tp:taxon-name-part taxon-name-part-type="genus" reg="Mesembrius">M.</tp:taxon-name-part> <tp:taxon-name-part taxon-name-part-type="species" reg="sulcus">sulcus</tp:taxon-name-part></tp:taxon-name></italic> sp. nov. (♂) <bold>165</bold><italic><tp:taxon-name><tp:taxon-name-part taxon-name-part-type="genus" reg="Mesembrius">M.</tp:taxon-name-part> <tp:taxon-name-part taxon-name-part-type="species" reg="tibialis">tibialis</tp:taxon-name-part></tp:taxon-name></italic> sp. nov. (♂). Abbreviations: bt-basitarsus, tib-tibia.</p></caption><graphic xmlns:xlink="http://www.w3.org/1999/xlink" xlink:href="zookeys-1046-001-g047.jpg" position="float" orientation="portrait" xlink:type="simple" id="oo_557508.jpg"><uri content-type="original_file" xlink:type="simple">https://binary.pensoft.net/fig/557508</uri></graphic></fig></tp:treatment-sec></tp:taxon-treatment>
