# Supplementary material for: Revision of the Afrotropical species of the hover fly genus Mesembrius Rondani (Diptera, Syrphidae) using morphological and molecular data
Source: Zookeys. 2021 Jun 21;1046:1–141. doi: 10.3897/zookeys.1046.57052 (PMC8238928; doi:10.3897/zookeys.1046.57052)
Supplement: Supplementary material 1 — Table S1. List of specimens, collection information, DNA voucher codes and GenBank/Barcode of Life Datasystems (BOLD) accession numbers used for the DNA barcode and phylogenetic analyses [file zookeys-1046-001-s001.xls]

## Sheet: Supplementary material table
genus	species	collection	collection voucher number	sex	country	locality	pinn/ethanol	day	month	year	coll./leg.	longitude	latitude	altitide	GenBank accession no.	DNA barcode no
Mesembrius	arcuatus	KMMA	1252F05	male	Uganda	Central Region, Wakisa District, Mabamba Swamps	ethanol	16	December	2018	K. Jordaens	00°05'18.58"N	32°21'14.80"E	1245	MW186259	1252F05
Mesembrius	arcuatus	RMNH		male	Uganda	Mabamba swamps, Nkima lodge and surroundings	ethanol	16	December	2018	M. Reemer	00°05'18.58"N	32°21'14.80"E	1245	MW186260	1301F05
Mesembrius	arcuatus	ZFMK	ZFMK-DIP00072602	male	Uganda	Mabamba swamps, Nkima lodge and surroundings	ethanol	16	December	2018	X. Mengual	00°05'18.58"N	32°21'14.80"E	1245	MW186261	1301F08
Mesembrius	caffer	KMMA	AB48930311	male	Benin	Calavi	pinned	9	December	2013	G. Goergen & K. Jordaens	06°25’07”N	02°19’25”E	3	KR831067	422F03
Mesembrius	caffer	KMMA	AB48950853	male	Benin	Cotonou	pinned	14	December	2013	G. Goergen & K. Jordaens	06°23’15”N	02°24’42”E	5	KR831069	423C06
Mesembrius	caffer	IITA	AB49485305	male	Benin	Lama	pinned	23	January	1995	G. Goergen				KR831061	418E02
Mesembrius	caffer	KMMA	AB59937364	female	Ethiopia	Bahir Dar	ethanol	4	November	2018	G. Goergen	11.597292N	37.355696E		MW186262	1193A07
Mesembrius	caffer	KMMA	AB59937370	female	Ethiopia	Bahir Dar	ethanol	4	November	2018	G. Goergen	11.597292N	37.355696E		MW186263	1193A08
Mesembrius	caffer	ICIPE	ICIPE 8444	female	Kenya	Nairobi Prov., ICIPE campus Kasarani	pinned	6-8	December	2018	R. Copeland	1.22312°S	36.87938°E	1600	MW186307	1301F03
Mesembrius	caffer	ASPC	ASS60	male	Kenya	Taita Hills	pinned			2017	A. Ssymank				MW186276	ASS60
Mesembrius	caffer	ASPC	ASS61	female	Kenya	Taita Hills	pinned			2017	A. Ssymank				MW186277	ASS61
Mesembrius	caffer	KMMA	1020C08	female	Madagascar	Antananarivo	ethanol	28	February	2016	G. Goergen				MW186340	1020C08
Mesembrius	caffer	KMMA	AB59902016	male	Madagascar	Antananarivo	ethanol	28	February	2016	G. Goergen				MW186341	1154B06
Mesembrius	caffer	KMMA	AB59902010	male	Madagascar	Antananarivo	ethanol	28	February	2016	G. Goergen				MW186342	1154B07
Mesembrius	caffer	KMMA	AB59902004	female	Madagascar	Antananarivo	ethanol	28	February	2016	G. Goergen				MW186343	1154B08
Mesembrius	caffer	KMMA	1020B08	male	Madagascar	Antananarivo	ethanol	8	March	2016	G. Goergen				MW186345	1020B08
Mesembrius	caffer	KMMA	1020C06	male	Madagascar	Antananarivo	ethanol	28	February	2016	G. Goergen				MW186346	1020C06
Mesembrius	caffer	KMMA	1020C07	male	Madagascar	Antananarivo	ethanol	28	February	2016	G. Goergen				MW186347	1020C07
Mesembrius	caffer	KMMA	1002A06	female	Malawi	Mount Mulanje	ethanol	12-15	November	2016	K. Jordaens	15°56ʹ16″S	35°30ʹ04″E	786	MW186267	1002A06
Mesembrius	caffer	KMMA	1002A08	female	Malawi	Mount Mulanje	ethanol	12-15	November	2016	K. Jordaens	15°56ʹ16″S	35°30ʹ04″E	786	MW186278	1002A08
Mesembrius	caffer	KMMA	995B06	female	Malawi	Mount Mulanje, Likhubula	ethanol	12-14	November	2016	K. Jordaens	15°56ʹ16″S	35°30ʹ04″E	786	MW186268	995B06
Mesembrius	caffer	KMMA	995B07	female	Malawi	Mount Mulanje, Likhubula	ethanol	12-14	November	2016	K. Jordaens	15°56ʹ16″S	35°30ʹ04″E	786	MW186269	995B07
Mesembrius	caffer	KMMA	995C01	female	Malawi	Mount Mulanje, Likhubula	ethanol	12-14	November	2016	K. Jordaens	15°56ʹ16″S	35°30ʹ04″E	786	MW186270	995C01
Mesembrius	caffer	KMMA	995C02	female	Malawi	Mount Mulanje, Likhubula	ethanol	12-14	November	2016	K. Jordaens	15°56ʹ16″S	35°30ʹ04″E	786	MW186271	995C02
Mesembrius	caffer	KMMA	995E08	female	Malawi	Mount Mulanje, Likhubula	ethanol	12-14	November	2016	K. Jordaens	15°56ʹ16″S	35°30ʹ04″E	786	MW186279	995E08
Mesembrius	caffer	KMMA	995B08	male	Malawi	Mount Mulanje, Likhubula	ethanol	12-14	November	2016	K. Jordaens	15°56ʹ16″S	35°30ʹ04″E	786	MW186284	995B08
Mesembrius	caffer	CSCA	724B03	male	Mozambique	Sofala, Gorongosa Park	pinned	16-30	April	2015	M. Hauser & H. Rung	18°55'07"S	34°30'29"E	30	MW186285	724B03
Mesembrius	caffer	CSCA	724B04	male	Mozambique	Sofala, Gorongosa Park	pinned	16-30	April	2015	M. Hauser & H. Rung	18°55'07"S	34°30'29"E	30	MW186286	724B04
Mesembrius	caffer	BMSA		(unsexed)	Namibia	Nakatwa, Mudumu National Park	pinned	26-27	November	2012	A.H. Kirk-Spriggs	18.1709°S	23.4197167°E	952	MW186299	109D02
Mesembrius	caffer	KMMA	1015C06	female	South Africa	Mpumulanga, Mariepskop National Park	ethanol	20-22	January	2017	K. Jordaens	24°35'48.18"S	30°53'36.24"E		MW186273	1015C06
Mesembrius	caffer	MZH	http://id.luomus.fi/GJ.2069	male	Togo	Marais d’Asrama	pinned	8	April	2008	A. Ssymank	06°59'04"N	01°23'04"E		MW186300	MZH_Y1114
Mesembrius	caffer	CNC	CNC DIPTERA 102280	male	Uganda	Budongo, forest near lake Albert	pinned		April	1972	E.B. Babyetagara			1000	MW186288	CNC DIPTERA 102280
Mesembrius	caffer	CNC	CNC DIPTERA 102279	male	Uganda	Kayonza Forest, Kigezi District	pinned		December	1972	H. Falke			1220	MW186287	CNC DIPTERA 102279
Mesembrius	caffer	KMMA	1252A04	female	Uganda	Mabamba swamps, Nkima lodge and surroundings	ethanol	16	December	2018	Jordaens, K.	00°05'18.58"N	32°21'14.80"E	1245	MW186295	1252A04
Mesembrius	caffer	KMMA	1252F06	male	Uganda	Mabamba swamps, Nkima lodge and surroundings	ethanol	16	December	2018	Jordaens, K.	00°05'18.58"N	32°21'14.80"E	1245	MW186296	1252F06
Mesembrius	caffer	KMMA	1253A01	male	Uganda	Mabamba swamps, Nkima lodge and surroundings	ethanol	16	December	2018	Jordaens, K.	00°05'18.58"N	32°21'14.80"E	1245	MW186297	1253A01
Mesembrius	caffer	KMMA	1253A03	male	Uganda	Mabamba swamps, Nkima lodge and surroundings	ethanol	16	December	2018	Jordaens, K.	00°05'18.58"N	32°21'14.80"E	1245	MW186298	1253A03
Mesembrius	caffer	KMMA	1183B07	female	Uganda	Western Region, Kamwege District, Kibale Forest	ethanol	8	December	2018	Jordaens, K.	00°26ʹ24.8ʹʹ N	30°23ʹ39ʹʹ E	1227	MW186289	1183B07
Mesembrius	caffer	KMMA	1183E08	male	Uganda	Western Region, Kamwege District, Kibale Forest	ethanol	8	December	2018	Jordaens, K.	00°26ʹ24.8ʹʹ N	30°23ʹ39ʹʹ E	1227	MW186290	1183E08
Mesembrius	caffer	KMMA	1184C02	female	Uganda	Western Region, Kamwege District, Kibale Forest	ethanol	8	December	2018	Jordaens, K.	00°26ʹ24.8ʹʹ N	30°23ʹ39ʹʹ E	1227	MW186291	1184C02
Mesembrius	caffer	KMMA	1184E01	female	Uganda	Western Region, Kamwege District, Kibale Forest	ethanol	8	December	2018	Jordaens, K.	00°26ʹ24.8ʹʹ N	30°23ʹ39ʹʹ E	1227	MW186292	1184E01
Mesembrius	caffer	KMMA	1184E03	female	Uganda	Western Region, Kamwege District, Kibale Forest	ethanol	8	December	2018	Jordaens, K.	00°26ʹ27.58ʹʹ N	30°23ʹ40.25ʹʹ E	1227	MW186293	1184E03
Mesembrius	caffer	KMMA	1184F01	male	Uganda	Western Region, Kamwege District, Kibale Forest	ethanol	8	December	2018	Jordaens, K.	00°26ʹ24.8ʹʹ N	30°23ʹ39ʹʹ E	1227	MW186294	1184F01
Mesembrius	caffer (as ctenifer)	CNC	CNC DIPTERA 102281	female	Madagascar	Antananarivo, Parc Tsimbazaza	pinned	16-22	October	1993	C. Kassebeer				MW186339	CNC DIPTERA 102281
Mesembrius	caffer (as ctenifer)	CNC	CNC DIPTERA 102282	male	Madagascar	Antananarivo, Parc Tsimbazaza	pinned	16-22	October	1993	C. Kassebeer				MW186344	CNC DIPTERA 102282
Mesembrius	caffer (spined morph)	KMMA	AB48930307	female	Benin	Calavi	pinned	9	December	2013	G. Goergen & K. Jordaens	06°25’07”N	02°19’25”E	3	KR831062	422B03
Mesembrius	caffer (spined morph)	KMMA	AB48930308	female	Benin	Calavi	pinned	9	December	2013	G. Goergen & K. Jordaens	06°25’07”N	02°19’25”E	3	KR831063	422C03
Mesembrius	caffer (spined morph)	KMMA	AB48930309	male	Benin	Calavi	pinned	9	December	2013	G. Goergen & K. Jordaens	06°25’07”N	02°19’25”E	3	KR831064	422D03
Mesembrius	caffer (spined morph)	KMMA	AB48930310	female	Benin	Calavi	pinned	9	December	2013	G. Goergen & K. Jordaens	06°25’07”N	02°19’25”E	3	KR831065	422E03
Mesembrius	caffer (spined morph)	KMMA	AB42885684	female	Benin	Calavi	pinned	8	December	2013	G. Goergen & K. Jordaens	06°25’07”N	02°19’25”E	3	KR831070	426C06
Mesembrius	caffer (spined morph)	KMMA	AB42885688	female	Benin	Calavi	pinned	8	December	2013	G. Goergen & K. Jordaens	06°25’07”N	02°19’25”E	3	KR831071	426E05
Mesembrius	caffer (spined morph)	KMMA	AB42885676	male	Benin	Calavi	pinned	8	December	2013	G. Goergen & K. Jordaens	06°25’07”N	02°19’25”E	3	KR831072	426E07
Mesembrius	caffer (spined morph)	KMMA	AB42885687	male	Benin	Calavi	pinned	8	December	2013	G. Goergen & K. Jordaens	06°25’07”N	02°19’25”E	3	KR831073	426F05
Mesembrius	caffer (spined morph)	KMMA	AB49481986	male	Benin	Calavi	pinned	8	December	2013	G. Goergen & K. Jordaens	06°25’07”N	02°19’25”E	3	KR831074	427D01
Mesembrius	caffer (spined morph)	KMMA	AB49481987	female	Benin	Calavi	pinned	8	December	2013	G. Goergen & K. Jordaens	06°25’07”N	02°19’25”E	3	KR831075	427E01
Mesembrius	caffer (spined morph)	KMMA	1020C04	female	Benin	Calavi	pinned		January	2014	G. Goergen				MW186264	1020C04
Mesembrius	caffer (spined morph)	KMMA	694D08	male	Benin	Calavi	ethanol		October	2015	G. Goergen	06°25’07”N	02°19’25”E	3	MW186282	694D08
Mesembrius	caffer (spined morph)	KMMA	AB48930340	female	Benin	Cotonou	pinned	14	December	2013	G. Goergen & K. Jordaens	06°23’15”N	02°24’42”E	5	KR831066	422E08
Mesembrius	caffer (spined morph)	KMMA	AB48930341	female	Benin	Cotonou	pinned	14	December	2013	G. Goergen & K. Jordaens	06°23’15”N	02°24’42”E	5	KR831068	422F08
Mesembrius	caffer (spined morph)	KMMA	700B01	female	Benin	Cotonou	ethanol	28	January	2016	K. Jordaens	06°23’15”N	02°24’42”E	5	MW186265	700B01
Mesembrius	caffer (spined morph)	KMMA	AB42886421	female	Benin	Niaouli	ethanol	2	February	2014	G. Goergen	06°44’23”N	02°07’22”E	64	KR831060	107C06
Mesembrius	caffer (spined morph)	KMMA	700E05	female	Benin	Pobé	ethanol	27	January	2016	G. Goergen	06°57’55”N	02°40’26”E	136	MW186266	700E05
Mesembrius	caffer (spined morph)	KMMA	700E03	male	Benin	Pobé	ethanol	27	January	2016	G. Goergen	06°57’55”N	02°40’26”E	136	MW186283	700E03
Mesembrius	caffer (spined morph)	KMMA	1020B07	male	Benin	Sémé	ethanol	7	February	2016	G. Goergen				MW186280	1020B07
Mesembrius	caffer (spined morph)	KMMA	1025A08	male	Benin	Tanougou	ethanol		November	2016	G. Goergen				MW186281	1025A08
Mesembrius	caffer (spined morph)	KMMA	995C03	female	Malawi	Mount Mulanje, Likhubula	ethanol	12-14	November	2016	K. Jordaens	15°56ʹ16″S	35°30ʹ04″E	786	MW186272	995C03
Mesembrius	caffer (spined morph)	KMMA	1025A01	female	Togo	Kloto Forest	ethanol		November	2016	G. Goergen	06°57’19"N	00°34’19”E	594	MW186274	1025A01
Mesembrius	capensis	NMK	1007D08	male	Kenya	Kasarani	ethanol	10-14	December	2016	R. Copeland & K. Jordaens	36.89703°E	1.22309°S	1610	MW186301	1007D08
Mesembrius	capensis	NMK	1007E01	female	Kenya	Kasarani	ethanol	10-14	December	2016	R. Copeland & K. Jordaens	36.89703°E	1.22309°S	1610	MW186302	1007E01
Mesembrius	capensis	NMK	1007E02	female	Kenya	Kasarani	ethanol	10-14	December	2016	R. Copeland & K. Jordaens	36.89703°E	1.22309°S	1610	MW186303	1007E02
Mesembrius	capensis	NMK	1007E03	male	Kenya	Kasarani	ethanol	10-14	December	2016	R. Copeland & K. Jordaens	36.89703°E	1.22309°S	1610	MW186304	1007E03
Mesembrius	capensis	NMK	1007E04	female	Kenya	Kasarani	ethanol	10-14	December	2016	R. Copeland & K. Jordaens	36.89703°E	1.22309°S	1610	MW186305	1007E04
Mesembrius	capensis	NMK	1008C06	female	Kenya	Kirinyaga, Mucagara farm	ethanol	16-18	December	2016	R. Copeland & K. Jordaens	37.35700°E	0.46305°S	1555	MW186306	1008C06
Mesembrius	capensis	CSCA		female	Mozambique	Sofala Province, Gorongosa Park; Chitengo	pinned	16-30	April	2015	M. Hauser	18°58'57"S	34°21'06"E	30	MW186275	724B07
Mesembrius	capensis	UNS	UNS-13353	female	South Africa	Barberton, Aloe Bridge Farm	pinned	22	October	2016	A. Vujić et al.	-25.730582	30997307		MW186320	1085C01
Mesembrius	capensis	UNS	UNS-ZA3_136	male	South Africa	Bontebok National Park	pinned	4	December	2016	A. Vujić, S.Radenković, N. Veličković, Z. Petanidou	-34.072007	20441193		MW186316	1085B04
Mesembrius	capensis	UNS	UNS-ZA3_139	female	South Africa	Bontebok National Park	pinned	4	December	2016	A. Vujić, S.Radenković, N. Veličković, Z. Petanidou	-34.072007	20441193		MW186321	1085C02
Mesembrius	capensis	UNS	UNS-ZA1_158	male	South Africa	KwaZulu-Natal, Howick	pinned	18	October	2015	A. Vujić et al.	-29.362204°S	30.09861°E		MW186314	1085B02
Mesembrius	capensis	UNS	UNS-ZA1_156	female	South Africa	KwaZulu-Natal, Howick	pinned	18	October	2015	A. Vujić et al.	-29.362204°S	30.09861°E		MW186318	1085B07
Mesembrius	capensis	UNS	UNS-ZA1_155	female	South Africa	KwaZulu-Natal, Howick	pinned	18	October	2015	A. Vujić et al.	-29.362204°S	30.09861°E		MW186319	1085B08
Mesembrius	capensis	UNS	UNS-ZA2_113	female	South Africa	KwaZulu-Natal, Howickn near Currys Post	pinned	14	February	2016	A. Vujić, S. Radenković	-29.362204	3009861	1300	MW186326	1085D01
Mesembrius	capensis	ZFMK	ZFMK DIP00012459	male	South Africa	KwaZulu-Natal, near Howick	pinned	18	October	2015	X. Mengual	29°21'45.9"S	30°05'52.5"E		MW186322	1085C05
Mesembrius	capensis	ZFMK	ZFMK DIP00012458	male	South Africa	KwaZulu-Natal, near Howick	pinned	18	October	2015	X. Mengual	29°21'45.9"S	30°05'52.5"E		MW186323	1085C06
Mesembrius	capensis	ZFMK	ZFMK DIP00012465	female	South Africa	KwaZulu-Natal, near Howick	pinned	18	October	2015	X. Mengual	29°21'45.9"S	30°05'52.5"E		MW186324	1085C07
Mesembrius	capensis	ZFMK	ZFMK DIP00012461	female	South Africa	KwaZulu-Natal, near Howick	pinned	18	October	2015	X. Mengual	29°21'45.9"S	30°05'52.5"E		MW186325	1085C08
Mesembrius	capensis	UNS	UNS-ZA1_263	male	South Africa	KwaZulu-Natal, Winterton	pinned	27	September	2015	A. Vujić et al.	-28.795051	2953436		MW186315	1085B03
Mesembrius	capensis	KMMA	1017F06	female	South Africa	Mpumulanga, Mariepskop National Park	ethanol	23-24	January	2017	K. Jordaens	24°35'48.18"S	30°53'36.24"E		MW186311	1017F06
Mesembrius	capensis	KMMA	1018E07	female	South Africa	Mpumulanga, Molele farm	ethanol	28	January	2017	K. Jordaens	24°34'20.43"S	30°59'54.15"E		MW186312	1018E07
Mesembrius	capensis	KMMA	1018E08	male	South Africa	Mpumulanga, Molele farm	ethanol	28	January	2017	K. Jordaens	24°34'20.43"S	30°59'54.15"E		MW186313	1018E08
Mesembrius	capensis	UNS	UNS-ZA3_293	male	South Africa	Zastron	pinned	16	December	2016	A. Vujić, S.Radenković, N. Veličković, Z. Petanidou	-30.277887	27223028		MW186317	1085B05
Mesembrius	capensis	UNS	UNS-ZA3_291	female	South Africa	Zastron	pinned	16	December	2016	A. Vujić, S.Radenković, N. Veličković, Z. Petanidou	-30.277887	27223028		MW186327	1085D02
Mesembrius	capensis	CNC	CNC DIPTERA 102306	male	Uganda	Entebbe	pinned	23-31	January	1973	H. Falke			1160	MW186328	CNC DIPTERA 102306
Mesembrius	capensis	KMMA	1252D07	female	Uganda	Mabamba swamps, Nkima lodge and surroundings	ethanol	16	December	2018	Jordaens, K.	00°05'18.58"N	32°21'14.80"E	1245	MW186329	1252D07
Mesembrius	capensis	KMMA	1252F01	female	Uganda	Mabamba swamps, Nkima lodge and surroundings	ethanol	16	December	2018	Jordaens, K.	00°05'18.58"N	32°21'14.80"E	1245	MW186330	1252F01
Mesembrius	capensis	BMSA	BMSA(D)28458	female			ethanol		January	2017	K. Jordaens				MW186308	1013B02
Mesembrius	capensis	MZH	http://id.luomus.fi/GJ.2070	male	South Africa	Western Cape, Cederberg NP	pinned	20	November	2011	A. Vujić				MW186309	MZH_Y1666
Mesembrius	capensis	MZH	http://id.luomus.fi/GJ.2742	male	South Africa	Stellenbosch, Delheim winery	pinned	10	February	2009	E.M. & L. Laasonen	33°52'12"S	18°53'02"E		MW186310	MZH_Y844
Mesembrius	chapini	KMMA	AB42855863	male	Benin	Calavi	ethanol		April	2014	G. Goergen	06°25’07”N	02°19’25”E	3	KR831086	106D08
Mesembrius	chapini	KMMA	AB42855898	female	Benin	Calavi	ethanol		April	2014	G. Goergen	06°25’07”N	02°19’25”E	3	KR831087	106E02
Mesembrius	chapini	KMMA	AB42855886	female	Benin	Calavi	ethanol		April	2014	G. Goergen	06°25’07”N	02°19’25”E	3	KR831088	106E04
Mesembrius	chapini	KMMA	AB42855867	male	Benin	Calavi	ethanol		April	2014	G. Goergen	06°25’07”N	02°19’25”E	3	KR831089	106F07
Mesembrius	chapini	KMMA	AB42886431	female	Benin	Calavi	ethanol		April	2014	G. Goergen	06°25’07”N	02°19’25”E	3	KR831090	107A08
Mesembrius	chapini	KMMA	AB42886414	male	Benin	Calavi	ethanol		April	2014	G. Goergen	06°25’07”N	02°19’25”E	3	KR831091	107B05
Mesembrius	chapini	KMMA	AB42886403	female	Benin	Calavi	ethanol		April	2014	G. Goergen	06°25’07”N	02°19’25”E	3	KR831092	107C03
Mesembrius	chapini	KMMA	698D02	male	Benin	Calavi	ethanol	26	March	2015	G. Goergen	06°25’07”N	02°19’25”E	3	MW186334	698D02
Mesembrius	chapini	KMMA	AB48931222	male	Benin	Cotonou	ethanol	1	November	2013	G. Goergen & K. Jordaens	06°23’15”N	02°24’42”E	5	KR831099	425B06
Mesembrius	chapini	KMMA	AB48931218	female	Benin	Cotonou	ethanol	1	November	2013	G. Goergen & K. Jordaens	06°23’15”N	02°24’42”E	5	KR831100	425F06
Mesembrius	chapini	IITA	AB49485295	male	Benin	Lokossa	pinned		October	2005	G. Goergen				KR831093	418A01
Mesembrius	chapini	IITA	AB49485297	male	Benin	Lokossa	pinned		October	2005	G. Goergen				KR831096	418C01
Mesembrius	chapini	IITA	AB49485299	male	Benin	Niaouli	pinned	15	January	1998	G. Goergen	06°44’23”N	02°07’22”E	64	KR831098	418E01
Mesembrius	chapini	KMMA	1025A02	female	Benin	Pahou	ethanol	11	January	2014	G. Goergen				MW186331	1025A02
Mesembrius	chapini	KMMA	1025A03	male	Benin	Pahou	ethanol	11	January	2014	G. Goergen				MW186332	1025A03
Mesembrius	chapini	IITA	AB49485296	male	Benin	Porto Novo	pinned		October	2004	G. Goergen	06°27’46”N	02°39’55”E	5	KR831094	418B01
Mesembrius	chapini	IITA	AB49485308	female	Benin	Porto Novo	pinned	28	November	2002	G. Goergen	06°27’46”N	02°39’55”E	5	KR831095	418B03
Mesembrius	chapini	IITA	AB49485309	female	Benin	Porto Novo	pinned	28	November	2002	G. Goergen	06°27’46”N	02°39’55”E	5	KR831097	418C03
Mesembrius	chapini	KMMA	RMCA ENT00029560	female	Benin	Porto Novo	pinned	27	January	2016	K. Jordaens & G. Goergen	06°27’46”N	02°39’55”E	5	MW186333	1085A05
Mesembrius	chapini	KMMA	699F03	male	Benin	Porto Novo	ethanol	27	January	2016	K. Jordaens & G. Goergen	06°27’46”N	02°39’55”E	5	MW186335	699F03
Mesembrius	chapini	KMMA	699F04	female	Benin	Porto Novo	ethanol	27	January	2016	K. Jordaens & G. Goergen	06°27’46”N	02°39’55”E	5	MW186336	699F04
Mesembrius	chapini	IITA	AB49485298	male	Nigeria	Ibadan, IITA station	pinned	18	November	2004	G. Goergen				KR831101	418D01
Mesembrius	copelandi	ICIPE	ICIPE 9544	male	Kenya	Eastern Province, Sosoma area	pinned	30-6	June-July	2018	R. Copeland	1.22296°S	36.89704°E	1600	MW186337	1301F02
Mesembrius	copelandi	KMMA	ICIPE 1180	male	Kenya	Nairobi Province, ICIPE campus	pinned	17-25	January	2017	R. Copeland	0.86344°S	38.67907°E	1600	MW186338	1301F04
Mesembrius	cyanipennis	IITA	AB49485312	male	Benin	Lokossa	pinned		October	2005	G. Goergen				KR831048	418F03
Mesembrius	cyanipennis	KMMA	AB42886404	female	Benin	Niaouli	ethanol	2	February	2014	G. Goergen	06°44’23”N	02°07’22”E	64	KR831045	107D03
Mesembrius	cyanipennis	KMMA	AB42886428	female	Benin	Niaouli	ethanol	2	February	2014	G. Goergen	06°44’23”N	02°07’22”E	64	KR831046	107D07
Mesembrius	cyanipennis	KMMA	AB42886399	male	Benin	Niaouli	ethanol	2	February	2014	G. Goergen	06°44’23”N	02°07’22”E	64	KR831047	107E02
Mesembrius	cyanipennis	KMMA	AB48950839	female	Benin	Niaouli	ethanol	10	December	2013	G. Goergen & K. Jordaens	06°44’23”N	02°07’22”E	64	KR831049	423E08
Mesembrius	cyanipennis	KMMA	698D04	male	Benin	Pobé	ethanol	13	June	2015	G. Goergen	06°57’55”N	02°40’26”E	136	MW186348	698D04
Mesembrius	cyanipennis	KMMA	700E04	female	Benin	Pobé	ethanol	27	January	2016	G. Goergen	06°57’55”N	02°40’26”E	136	MW186349	700E04
Mesembrius	cyanipennis	IITA	AB49485311	male	Ghana	Wati waterfalls	pinned		February	2003	G. Goergen				KR831050	418E03
Mesembrius	cyanipennis	KMMA	AB59850599	female	Malawi	Mulanje Mountain Forest Reserve	ethanol	12-15	November	2016	K. Jordaens.	15°56ʹ16″S	35°30ʹ04″E	786	MW186350	1002E07
Mesembrius	cyanipennis	KMMA	AB59850598	female	Malawi	Mulanje Mountain Forest Reserve	ethanol	12-15	November	2016	K. Jordaens.	15°56ʹ16″S	35°30ʹ04″E	786	MW186351	1002F07
Mesembrius	cyanipennis	IITA	AB49485313	female	Togo	Kloto Forest	pinned		October	2007	G. Goergen	06°57’19"N	00°34’19”E	594	KR831051	418A04
Mesembrius	cyanipennis	IITA	AB49485314	female	Togo	Kloto Forest	pinned		December	2007	G. Goergen	06°57’19"N	00°34’19”E	594	KR831052	418B04
Mesembrius	cyanipennis	KMMA	1020F07	female	Togo	Kloto Forest	ethanol		February	2016	G. Goergen	06°57’19"N	00°34’19”E	594	MW186352	1020F07
Mesembrius	cyanipennis	KMMA	1021D07	female	Togo	Kloto Forest	ethanol		November	2016	G. Goergen	06°57’19"N	00°34’19”E	594	MW186353	1021D07
Mesembrius	cyanipennis	CNC	CNC DIPTERA 102286	female	Uganda	Entebbe, Kisubi Forest	pinned	8-9	June	1976	M.K. Paulus				MW186355	CNC DIPTERA 102286
Mesembrius	cyanipennis	CNC	CNC DIPTERA 102284	female	Uganda	Kenya Coast, from Gedi to Malindi	pinned		May	1973	H. Falke				MW186354	CNC DIPTERA 102284
Mesembrius	madagascariensis	CNC	CNC DIPTERA 102287	male	Madagascar	Antananarivo, Parc Tsimbazaza	pinned	16-22	October	1993	C. Kassebeer				MW186356	CNC DIPTERA 102287
Mesembrius	madagascariensis	CNC	CNC DIPTERA 102288	female	Madagascar	Antananarivo, Parc Tsimbazaza	pinned	16-22	October	1993	C. Kassebeer				MW186357	CNC DIPTERA 102288
Mesembrius	minor	KMMA	1087F01	female	Benin	Azaourissé	ethanol	7	March	2018	K. Jordaens	6°39'45.95"N	2°29'15.24"O		MW186361	1087F01
Mesembrius	minor	KMMA	1087F02	female	Benin	Azaourissé	ethanol	7	March	2018	K. Jordaens	6°39'45.95"N	2°29'15.24"O		MW186362	1087F02
Mesembrius	minor	IITA	AB49485300	male	Benin	Cotonou	pinned		February	2003	G. Goergen	06°23’15”N	02°24’42”E	5	KR831076	418F01
Mesembrius	minor	KMMA	AB48950883	male	Benin	Cotonou	ethanol	14	December	2013	G. Goergen & K. Jordaens	06°23’15”N	02°24’42”E	5	KR831077	423C01
Mesembrius	minor	KMMA	RMCA ENT00029529	male	Benin	Cotonou	pinned	28	January	2016	K. Jordaens & G. Goergen	06°23’15”N	02°24’42”E	5	MW186358	1085C03
Mesembrius	minor	KMMA	AB59938927	male	Benin	Cotonou	pinned	23-24	January	2017	K. Jordaens.	24°35'5.14"S	30°51'47.89"E		MW186359	1085D03
Mesembrius	minor	KMMA	AB59938933	male	Benin	Cotonou	pinned	23-24	January	2017	K. Jordaens.	24°35'5.14"S	30°51'47.89"E		MW186360	1085D04
Mesembrius	minor	KMMA	698F02	female	Benin	Cotonou	ethanol	28	January	2016	K. Jordaens & G. Goergen	06°23’15”N	02°24’42”E	5	MW186363	698F02
Mesembrius	minor	KMMA	700A07	male	Benin	Cotonou	ethanol	28	January	2016	K. Jordaens & G. Goergen	06°23’15”N	02°24’42”E	5	MW186364	700A07
Mesembrius	morio	CNC	CNC DIPTERA 102289	female	Uganda	Entebbe	pinned	17	June	1972	H. Falke				MW186365	CNC DIPTERA 102289
Mesembrius	morio	CNC	CNC DIPTERA 102290	female	Uganda	Entebbe	pinned	17	June	1972	H. Falke				MW186366	CNC DIPTERA 102290
Mesembrius	nigriceps	IITA	AB49485301	male	Togo	Kloto Forest	pinned		March	2004	G. Goergen	06°57’19"N	00°34’19”E	594	KR831078	418A02
Mesembrius	nigriceps	MZH	http://id.luomus.fi/GJ.2636	male	Ghana	Eastern region, N of Kibi, Atewa Range Forest Reserve	pinned	21	June	2006	K.-D.B. Dijkstra				MW186367	MZH_Y708
Mesembrius	perforatus	CNC	CNC DIPTERA 102303	male	Uganda	Entebbe	pinned	25-27	March	1973	H. Falke				MW186368	CNC DIPTERA 102303
Mesembrius	regulus	KMMA	AB42855887	male	Benin	Calavi	ethanol		April	2014	G. Goergen	06°25’07”N	02°19’25”E	3	KR831053	106D04
Mesembrius	regulus	KMMA	AB42855868	male	Benin	Calavi	ethanol		April	2014	G. Goergen	06°25’07”N	02°19’25”E	3	KR831054	106E07
Mesembrius	regulus	KMMA	AB42855862	female	Benin	Calavi	ethanol		April	2014	G. Goergen	06°25’07”N	02°19’25”E	3	KR831055	106E08
Mesembrius	regulus	KMMA	694E01	female	Benin	Calavi	ethanol		October	2015	G. Goergen	06°25’07”N	02°19’25”E	3	MW186378	694E01
Mesembrius	regulus	KMMA	1147A01	male	Benin	Ifangni Range	ethanol	19	March	2017	G. Goergen				MW186373	1147A01
Mesembrius	regulus	KMMA	1147A02	female	Benin	Ifangni Range	ethanol	19	March	2017	G. Goergen				MW186374	1147A02
Mesembrius	regulus	KMMA	700E01	male	Benin	Pobé	ethanol	27	January	2016	G. Goergen	06°57’55”N	02°40’26”E	136	MW186379	700E01
Mesembrius	regulus	KMMA	700E02	female	Benin	Pobé	ethanol	27	January	2016	G. Goergen	06°57’55”N	02°40’26”E	136	MW186380	700E02
Mesembrius	regulus	IITA	AB49480540	male	Benin	Porto Novo	pinned		March	2008	G. Goergen	06°27’46”N	02°39’55”E	5	KR831056	417D08											BMSA(D)	Kirk-Spriggs, A.H.
Mesembrius	regulus	IITA	AB49480541	female	Benin	Porto Novo	pinned		March	2008	G. Goergen	06°27’46”N	02°39’55”E	5	KR831057	417E08
Mesembrius	regulus	IITA	AB49480542	male	Benin	Porto Novo	pinned		March	2008	G. Goergen	06°27’46”N	02°39’55”E	5	KR831058	417F08
Mesembrius	regulus	KMMA	1020C01	male	Benin	Porto Novo	ethanol	31	January	2014	G. Goergen				MW186370	1020C01
Mesembrius	regulus	KMMA	RMCA ENT00029563	female	Benin	Porto Novo	pinned	27	January	2016	G. Goergen	06°27’46”N	02°39’55”E	5	MW186371	1085A01
Mesembrius	regulus	KMMA	RMCA ENT00029561	female	Benin	Porto Novo	pinned	27	January	2016	G. Goergen	06°27’46”N	02°39’55”E	5	MW186372	1085A04
Mesembrius	regulus	KMMA	480E08	female	Benin	Porto Novo	pinned		December	2005	G. Goergen	06°27’46”N	02°39’55”E	5	MW186375	480E08
Mesembrius	regulus	KMMA	480F01	female	Benin	Porto Novo	pinned		July	2005	G. Goergen	06°27’46”N	02°39’55”E	5	MW186376	480F01
Mesembrius	regulus	KMMA	480F02	female	Benin	Porto Novo	pinned		January	2008	G. Goergen	06°27’46”N	02°39’55”E	5	MW186377	480F02
Mesembrius	regulus	KMMA	725D01	male	Benin	Porto Novo	ethanol		January	2016	K. Jordaens.& G. Goergen	06°27’46”N	02°39’55”E	5	MW186381	725D01
Mesembrius	regulus	IITA	AB49480539	male	Togo	Kloto Forest	pinned		February	2008	G. Goergen	06°57’19"N	00°34’19”E	594	KR831059	417C08
Mesembrius	senegalensis	KMMA	698F01	male	Benin	Cotonou	ethanol	28	January	2016	K. Jordaens.& G. Goergen	06°23’15”N	02°24’42”E	5	MW186382	698F01
Mesembrius	senegalensis	KMMA	700A08	female	Benin	Cotonou	ethanol	28	January	2016	K. Jordaens.& G. Goergen	06°23’15”N	02°24’42”E	5	MW186383	700A08
Mesembrius	senegalensis	Naturalis	Reemer Pers. Coll.	female	Kenya	Taita-Taveta co., Lake Jipe	pinned	27	January	2017	M. Reemer	03°31.022'S	37°45.537'E	723	MW186384	1085D07
Mesembrius	senegalensis	Naturalis	Reemer Pers. Coll.	female	Kenya	Taita-Taveta co., Lake Jipe	pinned	27	January	2017	M. Reemer	03°31'01.3"S	37°45'32.2"E	712	MW186385	1085D08
Mesembrius	senegalensis	ZFMK	ZFMK DIP00019658	female	Kenya	Taita-Taveta co., Lake Jipe	pinned	27	January	2017	X. Mengual	03°31'01.3"S	37°45'32.2"E	712	MW186386	ASS62
Mesembrius	senegalensis	RMNH		male	Kenya	Taita-Taveta co., Lake Jipe	pinned	27	January	2017	M. Reemer	03°31.022'S	37°45.537'E	723	MW186387	MR2
Mesembrius	senegalensis	RMNH		male	Kenya	Taita-Taveta co., Lake Jipe	pinned	27	January	2017	M. Reemer	03°31.022'S	37°45.537'E	723	MW186388	MR3
Mesembrius	senegalensis	RMNH		male	Kenya	Taita-Taveta co., Lake Jipe	pinned	27	January	2017	M. Reemer	03°31.022'S	37°45.537'E	723	MW186389	MR5
Mesembrius	simplicipes	CNC	CNC DIPTERA 102291	male	Madagascar	Antananarivo, Parc Tsimbazaza	pinned	16-22	October	1993	C. Kassebeer				MW186369	CNC DIPTERA 102291
Mesembrius	simplicipes	CNC	CNC DIPTERA 102295	female	Madagascar	Antananarivo, Parc Tsimbazaza	pinned	26	October	1993	C. Kassebeer				MW186390	CNC DIPTERA 102295
Mesembrius	simplicipes	CNC	CNC DIPTERA 192296	male	Madagascar	Antananarivo, Parc Tsimbazaza	pinned	6	November	1993	C. Kassebeer				MW186391	CNC DIPTERA 192296
Mesembrius	strigilatus	KMMA	AB49128032	male	Benin	Ahozon	ethanol	14	February	2019	G. Goergen				MW186402	1253C05
Mesembrius	strigilatus	KMMA	1087F03	male	Benin	Azaourissé	ethanol	7	March	2018	K. Jordaens	6°39'45.95"N	2°29'15.24"O		MW186395	1087F03
Mesembrius	strigilatus	KMMA	AB48930337	female	Benin	Cotonou	ethanol	14	December	2013	G. Goergen & K. Jordaens	06°23’15”N	02°24’42”E	5	KR831080	422B08
Mesembrius	strigilatus	KMMA	1025A07	female	Benin	Gblo Gblo	ethanol	11	September	2014	G. Goergen				MW186394	1025A07
Mesembrius	strigilatus	IITA	AB49485303	male	Benin	Lokossa	pinned		June	2006	G. Goergen				KR831079	418C02
Mesembrius	strigilatus	KMMA	1025A04	female	Benin	Pahou	ethanol	11	January	2014	G. Goergen				MW186393	1025A04
Mesembrius	strigilatus	KMMA	AB42885704	male	Benin	Pobé	ethanol	12	December	2013	G. Goergen & K. Jordaens	06°57’55”N	02°40’26”E	136	KR831081	426A03
Mesembrius	strigilatus	KMMA	AB42885709	female	Benin	Pobé	ethanol	12	December	2013	G. Goergen & K. Jordaens	06°57’55”N	02°40’26”E	136	KR831082	426B02
Mesembrius	strigilatus	KMMA	AB42885706	female	Benin	Pobé	ethanol	12	December	2013	G. Goergen & K. Jordaens	06°57’55”N	02°40’26”E	136	KR831083	426E02
Mesembrius	strigilatus	KMMA	AB42885705	female	Benin	Pobé	ethanol	12	December	2013	G. Goergen & K. Jordaens	06°57’55”N	02°40’26”E	136	KR831084	426F02
Mesembrius	strigilatus	KMMA	700D07	male	Benin	Pobé	ethanol	27	January	2016	G. Goergen & K. Jordaens	06°57’55”N	02°40’26”E	136	MW186396	700D07
Mesembrius	strigilatus	KMMA	700D08	female	Benin	Pobé	ethanol	27	January	2016	G. Goergen & K. Jordaens	06°57’55”N	02°40’26”E	136	MW186397	700D08
Mesembrius	strigilatus	KMMA	1147F03	male	Burundi	Bujumbura	ethanol	21	February	2017	G. Goergen				MW186398	1147F03
Mesembrius	strigilatus	OBPE	451A02	male	Burundi	Nyanza-Lac	pinned	14	October	2013	L. Ndayikeza				MW186399	451A02
Mesembrius	strigilatus	KMMA	1025A05	female	Ghana	Nsakjam	ethanol	13	September	2016	G. Goergen				MW186400	1025A05
Mesembrius	strigilatus	IITA	AB49485302	male	Ghana	Tema	pinned	19	December	2004	G. Goergen				KR831085	418B02
Mesembrius	strigilatus	CSCA	724B02	male	Mozanbique	Sofala, Gorongosa Park	pinned	20-30	April	2004	M. Hauser & H. Rung			30	MW186403	724B02
Mesembrius	strigilatus	CSCA	724B06	female	Mozanbique	Sofala, Gorongosa Park	pinned	16-30	April	2015	M. Hauser	18°58'37"S	34°21'06"E	30	MW186404	724B06
Mesembrius	strigilatus	KMMA	AB59841502	male	Nigeria	Ibadan (IITA)	ethanol	3	December	2018	G. Goergen				MW186401	987A06
Mesembrius	strigilatus	KMMA	1020C05	male	Togo	Kloto Forest	ethanol		May	2016	G. Goergen	06°57’19"N	00°34’19”E	594	MW186392	1020C05
Mesembrius	sulcus	KMMA	AB59882842	female	Kenya	Nairobi Prov., Karura Forest	ethanol	2	December	2017	K.Jordaens & R. Copeland	1.24080°S	36.83250°E		MW186405	1071A08
Mesembrius	sulcus	KMMA	AB59882813	female	Kenya	Nairobi Prov., Karura Forest	pinned	2	December	2017	K.Jordaens & R. Copeland	1.24080°S	36.83250°E		MW186406	1071B03
Mesembrius	sulcus	KMMA	AB59882831	male	Kenya	Nairobi Prov., Karura Forest	ethanol	2	December	2017	K.Jordaens & R. Copeland	1.24080°S	36.83250°E		MW186407	1071B06
Mesembrius	sulcus	KMMA	AB59882837	male	Kenya	Nairobi Prov., Karura Forest	ethanol	2	December	2017	K.Jordaens & R. Copeland	1.24080°S	36.83250°E		MW186408	1071B07
Mesembrius	sulcus	ICIPE	1085A02	female	Kenya	Nairobi Province, Karura Forest	pinned	23	November	2017	PINDIP-course	01°14'28.64"S	36°49'57.97"E	1672	MW186409	1085A02
Mesembrius	sulcus	ICIPE	ICIPE 1194	male	Kenya	Nairobi Province, Karura Forest	pinned	2	December	2017	K. Jordaens				MW186410	1301F01
Mesembrius	tarsatus	KMMA	AB59882836	female	Kenya	Nairobi Prov., Karura Forest	ethanol	2	December	2017	K.Jordaens & R. Copeland	1.24080°S	36.83250°E		MW186411	1071A07
Mesembrius	tarsatus	KMMA	AB59882801	female	Kenya	Nairobi Prov., Karura Forest	ethanol	2	December	2017	K.Jordaens & R. Copeland	1.24080°S	36.83250°E		MW186412	1071B01
Mesembrius	tarsatus	KMMA	AB59882807	female	Kenya	Nairobi Prov., Karura Forest	pinned	2	December	2017	K.Jordaens & R. Copeland	1.24080°S	36.83250°E		MW186413	1071B02
Mesembrius	tarsatus	KMMA	AB59882819	female	Kenya	Nairobi Prov., Karura Forest	ethanol	2	December	2017	K.Jordaens & R. Copeland	1.24080°S	36.83250°E		MW186414	1071B04
Mesembrius	tarsatus	KMMA	AB59882825	male	Kenya	Nairobi Prov., Karura Forest	ethanol	2	December	2017	K.Jordaens & R. Copeland	1.24080°S	36.83250°E		MW186415	1071B05
Mesembrius	tarsatus	ICIPE	1085A03	female	Kenya	Nairobi, Karura Forest	pinned	23	November	2017	PINDIP-course	01°14'28.64"S	36°49'57.97"E	1672	MW186416	1085A03
Mesembrius	tarsatus	ICIPE	1085A06	female	Kenya	Nairobi, Karura Forest	pinned	23	November	2017	PINDIP-course	01°14'28.64"S	36°49'57.97"E	1672	MW186417	1085A06
Mesembrius	tarsatus	ICIPE	1085B01	male	Kenya	Nairobi, Karura Forest	pinned	23	November	2017	PINDIP-course	01°14'28.64"S	36°49'57.97"E	1672	MW186418	1085B01
Mesembrius	tarsatus	KMMA	992A06	female	Malawi	Zomba Plateau, Kuchawe Trout Farm	ethanol	8-11	November	2016	K. Jordaens	15°21ʹ14″S	35°18ʹ06″E	1530	MW186419	992A06
Mesembrius	tarsatus	KMMA	992A08	male	Malawi	Zomba Plateau, Kuchawe Trout Farm	ethanol	8-11	November	2016	K. Jordaens	15°21ʹ14″S	35°18ʹ06″E	1530	MW186420	992A08
Mesembrius	tarsatus	KMMA	992B06	male	Malawi	Zomba Plateau, Kuchawe Trout Farm	ethanol	8-11	November	2016	K. Jordaens	15°21ʹ14″S	35°18ʹ06″E	1530	MW186421	992B06
Mesembrius	tarsatus	KMMA	993E04	male	Malawi	Zomba Plateau, Kuchawe Trout Farm	ethanol	8-11	November	2016	K. Jordaens	15°21ʹ14″S	35°18ʹ06″E	1530	MW186422	993E04
Mesembrius	tarsatus	KMMA	994E06	female	Malawi	Zomba Plateau, Kuchawe Trout Farm	ethanol	8-11	November	2016	K. Jordaens	15°21ʹ14″S	35°18ʹ06″E	1530	MW186423	994E06
Mesembrius	tarsatus	KMMA	994E08	female	Malawi	Zomba Plateau, Kuchawe Trout Farm	ethanol	8-11	November	2016	K. Jordaens	15°21ʹ14″S	35°18ʹ06″E	1530	MW186424	994E08
Mesembrius	tarsatus	KMMA	994F01	female	Malawi	Zomba Plateau, Kuchawe Trout Farm	ethanol	8-11	November	2016	K. Jordaens	15°21ʹ14″S	35°18ʹ06″E	1530	MW186425	994F01
Mesembrius	tarsatus	UNS	UNS-ZA1_064	male	South Africa	Barberton Nature Reserve	pinned	7	October	2015	A. Vujić et al.	-25.601705	309725		MW186426	1085B06
Mesembrius	tarsatus	KMMA	1252B01	male	Uganda	Mabamba swamps, Nkima lodge and surroundings	ethanol	16	December	2018	Jordaens, K.	00°05'18.58"N	32°21'14.80"E	1245	MW186431	1252B01
Mesembrius	tarsatus	KMMA	1252B07	male	Uganda	Mabamba swamps, Nkima lodge and surroundings	ethanol	16	December	2018	Jordaens, K.	00°05'18.58"N	32°21'14.80"E	1245	MW186432	1252B07
Mesembrius	tarsatus	KMMA	1252C01	female	Uganda	Mabamba swamps, Nkima lodge and surroundings	ethanol	16	December	2018	Jordaens, K.	00°05'18.58"N	32°21'14.80"E	1245	MW186433	1252C01
Mesembrius	tarsatus	KMMA	1252F07	male	Uganda	Mabamba swamps, Nkima lodge and surroundings	ethanol	16	December	2018	Jordaens, K.	00°05'18.58"N	32°21'14.80"E	1245	MW186434	1252F07
Mesembrius	tarsatus	RMNH		female	Uganda	Mabamba swamps, Nkima lodge and surroundings	ethanol	16	December	2018	M. Reemer	00°05'18.58"N	32°21'14.80"E	1245	MW186435	1301F06
Mesembrius	tarsatus	RMNH		female	Uganda	Mabamba swamps, Nkima lodge and surroundings	ethanol	16	December	2018	M. Reemer	00°05'18.58"N	32°21'14.80"E	1245	MW186436	1301F07
Mesembrius	tarsatus	CNC	CNC DIPTERA 102300	male	Uganda	N Ankole, Nyrbthozi	pinned	21	January	1975	M.K. Paulus				MW186427	CNC DIPTERA 102300
Mesembrius	tarsatus	KMMA	1183E04	female	Uganda	Western Region, Kamwege District, Kibale Forest	ethanol	7	December	2018	Jordaens, K.	00°26ʹ56.89ʹʹ N	30°23ʹ22.75ʹʹ E	1270	MW186428	1183E04
Mesembrius	tarsatus	KMMA	1184A07	male	Uganda	Western Region, Kamwege District, Kibale Forest	ethanol	8	December	2018	Jordaens, K.	00°26ʹ27.58ʹʹ N	30°23ʹ40.25ʹʹ E	1227	MW186429	1184A07
Mesembrius	tarsatus	KMMA	1184D03	male	Uganda	Western Region, Kamwege District, Kibale Forest	ethanol	8	December	2018	Jordaens, K.	00°26ʹ27.58ʹʹ N	30°23ʹ40.25ʹʹ E	1227	MW186430	1184D03
Mesembrius	tibialis	KMMA	1149A04	male	Togo	Kloto Forest	ethanol		February	2017	G. Goergen	06°57’19"N	00°34’19”E	594	MW186437	1149A04
