# Supplementary material for: Revision of the Afrotropical species of the hover fly genus Mesembrius Rondani (Diptera, Syrphidae) using morphological and molecular data
Source: Zookeys. 2021 Jun 21;1046:1–141. doi: 10.3897/zookeys.1046.57052 (PMC8238928; doi:10.3897/zookeys.1046.57052)
Supplement: Supplementary material 2 — Table S2 [file zookeys-1046-001-s002.xlsx]

## Sheet: mean p-distances
		1.	2.	3.	4.	5.	6.	7.	8.	9.	10.	11.	12.	13.	14.	15.	16.	17.	18.
1.	M.arcuatus	0.001
2.	M. caffer	0.136	0.002
3.	M. capensis	0.121	0.085	0.014
4.	M. chapini	0.081	0.134	0.116	0.001
5.	M. copelandi	0.137	0.098	0.096	0.124	0
6.	M. cyanipennis	0.147	0.13	0.124	0.134	0.138	0.013
7.	M. madagascariensis	0.126	0.079	0.086	0.107	0.099	0.127	0.005
8.	M. minor	0.141	0.098	0.093	0.134	0.115	0.117	0.092	0.008
9.	M. morio	0.138	0.125	0.111	0.124	0.125	0.064	0.1	0.119	0.002
10.	M. nigriceps	0.126	0.082	0.065	0.122	0.095	0.126	0.084	0.099	0.115	0.002
11.	M. perforatus	0.072	0.123	0.112	0.057	0.131	0.133	0.117	0.13	0.131	0.12	-
12.	M. simplicipes	0.117	0.105	0.126	0.12	0.134	0.137	0.107	0.14	0.143	0.112	0.12	0.004
13.	M. regulus	0.097	0.126	0.13	0.084	0.134	0.142	0.122	0.131	0.126	0.121	0.082	0.125	0.003
14.	M. senegalensis	0.144	0.083	0.072	0.134	0.099	0.132	0.103	0.104	0.124	0.077	0.123	0.115	0.135	0.003
15.	M. strigilatus	0.117	0.075	0.058	0.128	0.108	0.125	0.078	0.092	0.112	0.043	0.119	0.102	0.109	0.078	0.002
16.	M. sulcus	0.075	0.125	0.11	0.058	0.122	0.13	0.107	0.122	0.122	0.12	0.055	0.111	0.065	0.129	0.11	0.001
17.	M. tarsatus	0.073	0.131	0.107	0.057	0.13	0.135	0.109	0.124	0.129	0.12	0.052	0.117	0.071	0.13	0.11	0.016	0.005
18.	M. tibialis	0.07	0.135	0.117	0.066	0.137	0.142	0.113	0.135	0.125	0.12	0.076	0.108	0.091	0.138	0.113	0.064	0.067	-
